# Supplementary material for: HIF1 inhibition targets tumoral and myeloid cells, and is a promising therapy for metastatic castration-resistant prostate cancer
Source: Cell Death Dis. 2026 Mar 27;17(1):420. doi: 10.1038/s41419-026-08590-8 (PMC13149874; doi:10.1038/s41419-026-08590-8)
Supplement: Supplementary file 2 — Supplementary Tables [file 41419_2026_8590_MOESM2_ESM.xlsx]

## Sheet: Supplementary Table_1 DEGs_MRS
	p_val	avg_log2FC	pct,1	pct,2	p_val_adj
Tdg	0	6.46047	1	0.017	0
Cst3	5.57138e-29	-0.441366	1	1	1.07394e-24
Ccl6	2.80174e-27	-0.648348	0.817	0.917	5.40064e-23
Ccl9	6.68592e-25	-0.711435	0.539	0.721	1.28878e-20
Col3a1	6.68744e-25	-0.742747	0.791	0.883	1.28907e-20
Spint2	3.93037e-24	0.297821	1	0.999	7.57618e-20
Col1a2	1.16409e-23	-0.669371	0.937	0.961	2.2439e-19
Selenop	3.76535e-23	-0.439985	0.999	0.999	7.2581e-19
Aplp2	1.02009e-22	0.311014	0.995	0.994	1.96632e-18
Krt19	2.36164e-22	0.333715	0.998	1	4.5523e-18
Tmc4	9.68613e-22	0.290182	0.993	0.989	1.8671e-17
Serpina3n	5.50953e-21	-0.713567	0.688	0.823	1.06202e-16
Cystm1	5.64591e-21	0.326568	0.998	0.993	1.08831e-16
Mrc1	6.41008e-21	-0.605506	0.72	0.844	1.23561e-16
Retnla	1.24565e-20	-0.723533	0.846	0.888	2.40112e-16
Ccl8	1.35114e-20	-0.725583	0.586	0.757	2.60447e-16
Fcna	1.81923e-20	-0.888165	0.493	0.65	3.50675e-16
Cldn7	1.91752e-20	0.297363	0.998	0.997	3.6962e-16
Cldn3	6.94053e-20	0.316512	0.992	0.992	1.33786e-15
Rcn3	1.2183e-19	-0.571875	0.543	0.727	2.3484e-15
Mgl2	1.2965e-19	-0.62373	0.547	0.723	2.49914e-15
Epcam	1.31185e-19	0.258361	1	1	2.52872e-15
Matn2	1.7182e-19	-0.710112	0.533	0.688	3.312e-15
Ighj4	3.84184e-19	-0.759259	0.651	0.802	7.40553e-15
Bsg	5.04232e-19	0.237769	1	1	9.71958e-15
Dcn	6.75877e-19	-0.549121	0.75	0.861	1.30282e-14
Col1a1	8.21507e-19	-0.539667	0.82	0.921	1.58354e-14
Cdh1	1.60682e-18	0.33927	0.978	0.975	3.09731e-14
Igkc	2.81128e-18	-0.928579	0.939	0.958	5.41903e-14
Krt8	3.63141e-18	0.254958	0.999	0.998	6.9999e-14
Fxyd3	3.81415e-18	0.280869	0.997	0.995	7.35216e-14
Igfbp4	4.03664e-18	-0.649798	0.684	0.818	7.78102e-14
Anxa4	4.32712e-18	0.245242	0.999	1	8.34096e-14
Csf1r	4.97878e-18	-0.476274	0.728	0.859	9.5971e-14
Pigr	7.49209e-18	0.322521	0.998	0.999	1.44417e-13
Pdpn	7.95681e-18	-0.581293	0.647	0.794	1.53376e-13
Ly6e	1.21205e-17	0.264449	1	1	2.33634e-13
Ighj1	2.41868e-17	-0.923784	0.918	0.945	4.66224e-13
Aebp1	2.59597e-17	-0.578407	0.621	0.771	5.004e-13
F11r	3.13736e-17	0.265795	0.993	0.991	6.04757e-13
Sparc	3.70713e-17	-0.443681	0.813	0.913	7.14586e-13
Mmp15	4.02856e-17	0.362743	0.983	0.971	7.76546e-13
Col5a1	7.29699e-17	-0.471084	0.577	0.725	1.40657e-12
Wfdc18	9.2839e-17	0.650225	0.994	0.996	1.78957e-12
Fstl1	2.12472e-16	-0.538745	0.586	0.749	4.09562e-12
Cfp	2.4508e-16	-0.514141	0.656	0.788	4.72417e-12
Esrp1	2.54723e-16	0.366612	0.963	0.944	4.91004e-12
Jup	3.06314e-16	0.242147	0.996	0.994	5.90451e-12
Lgals1	3.86153e-16	-0.473271	0.72	0.842	7.44349e-12
S100a11	4.33047e-16	0.245146	0.996	0.994	8.3474e-12
C4b	4.637e-16	-0.510706	0.768	0.866	8.93827e-12
Fcgr2b	5.13891e-16	-0.523077	0.652	0.785	9.90577e-12
Cd74	8.22179e-16	-0.30346	1	1	1.58483e-11
Tjp3	1.20207e-15	0.320957	0.961	0.961	2.3171e-11
Igfbp7	1.47685e-15	-0.362392	0.998	0.999	2.84678e-11
Plet1	1.58301e-15	0.333398	0.983	0.973	3.0514e-11
Ighm	2.07316e-15	-0.902456	0.839	0.892	3.99622e-11
Bgn	2.12687e-15	-0.528611	0.846	0.908	4.09976e-11
Elf3	2.84045e-15	0.270354	0.992	0.988	5.47525e-11
Clstn1	3.02445e-15	0.3063	0.995	0.99	5.82992e-11
Ccdc80	3.55078e-15	-0.452392	0.703	0.84	6.84448e-11
Anxa3	4.12522e-15	0.23587	0.996	0.996	7.95177e-11
Kcnk1	4.92161e-15	0.275159	0.978	0.967	9.48689e-11
Gpx3	5.04515e-15	-0.547737	0.801	0.892	9.72503e-11
Esrp2	5.51042e-15	0.565363	0.635	0.494	1.06219e-10
Ehf	6.05946e-15	0.281998	0.997	0.991	1.16802e-10
Serinc2	6.51571e-15	0.295259	0.974	0.967	1.25597e-10
Tmcc3	6.7454e-15	0.445131	0.909	0.884	1.30024e-10
Tpd52	7.16099e-15	0.243391	0.996	0.991	1.38035e-10
Cd24a	8.20779e-15	0.316978	0.984	0.983	1.58213e-10
C1qa	9.22615e-15	-0.359019	0.97	0.986	1.77843e-10
Jchain	1.05931e-14	-0.862424	0.563	0.706	2.04192e-10
Pltp	1.11554e-14	-0.515776	0.624	0.759	2.15031e-10
Smoc2	1.11666e-14	-0.505348	0.712	0.845	2.15248e-10
Pik3r3	1.32095e-14	0.412264	0.967	0.969	2.54627e-10
Capns1	1.7296e-14	0.194631	0.999	1	3.33398e-10
Gfpt1	2.26171e-14	0.33335	0.974	0.967	4.35967e-10
Rnase4	2.30056e-14	-0.397437	0.85	0.938	4.43456e-10
Nucb2	2.59703e-14	0.263154	0.997	0.996	5.00604e-10
Fbln2	3.12958e-14	-0.603871	0.602	0.755	6.03257e-10
Mif	3.42427e-14	0.25698	0.996	0.988	6.60063e-10
Col4a1	3.68809e-14	-0.362649	0.882	0.933	7.10916e-10
C3	3.78901e-14	-0.332859	0.963	0.986	7.30369e-10
Cd44	3.91417e-14	0.211953	1	1	7.54495e-10
Cpxm1	3.99265e-14	-0.566901	0.502	0.645	7.69623e-10
Serping1	4.22283e-14	-0.496525	0.777	0.853	8.13993e-10
Cxcl14	4.2408e-14	-0.409424	0.971	0.986	8.17456e-10
Cd81	5.86277e-14	0.186511	1	1	1.13011e-09
Cldn4	7.8463e-14	0.316357	0.978	0.973	1.51245e-09
Myh9	8.44457e-14	0.178687	1	1	1.62778e-09
Sfrp1	1.03151e-13	-0.607713	0.549	0.698	1.98834e-09
Vill	1.52226e-13	0.267647	0.973	0.964	2.93431e-09
Ddit4	1.52237e-13	0.280664	0.976	0.973	2.93451e-09
Ctnnb1	1.53258e-13	0.164854	0.999	0.997	2.9542e-09
Dcxr	1.72135e-13	0.236785	0.997	0.998	3.31807e-09
Tspan8	1.93519e-13	0.277457	0.988	0.989	3.73028e-09
Col5a2	1.9368e-13	-0.38263	0.727	0.835	3.73338e-09
Vim	2.39654e-13	-0.354639	0.814	0.9	4.61957e-09
Pcolce	2.63676e-13	-0.463766	0.741	0.846	5.08262e-09
Scd2	2.63973e-13	0.218684	0.998	0.996	5.08835e-09
Ceacam1	2.88258e-13	0.347205	0.972	0.954	5.55646e-09
Ppp1cb	3.22151e-13	0.252508	0.99	0.996	6.20978e-09
Rnf40	3.32231e-13	0.463895	0.564	0.4	6.40408e-09
Pabpc1	3.32585e-13	0.176619	1	1	6.4109e-09
H3f3b	4.3907e-13	0.17907	1	1	8.46352e-09
Cxcl5	6.1312e-13	0.359575	0.987	0.986	1.18185e-08
Plpp2	6.67671e-13	0.30548	0.912	0.872	1.287e-08
Emilin1	7.52212e-13	-0.473423	0.613	0.744	1.44996e-08
Loxl1	7.65732e-13	-0.652489	0.536	0.658	1.47603e-08
Nfe2l1	7.66231e-13	0.227787	0.994	0.994	1.47699e-08
Ppp1r1b	1.11963e-12	0.312722	0.991	0.989	2.15819e-08
Mlph	1.27401e-12	0.316442	0.906	0.896	2.45578e-08
Ddr1	1.29262e-12	0.196727	0.993	0.993	2.49165e-08
Cblc	1.29422e-12	0.321053	0.894	0.87	2.49475e-08
Gas6	1.38617e-12	-0.376392	0.861	0.937	2.67198e-08
Serpina3g	1.68009e-12	-0.522568	0.532	0.648	3.23855e-08
Tagln	2.04471e-12	-0.457935	0.663	0.795	3.94138e-08
Tfcp2l1	2.10532e-12	0.42424	0.88	0.863	4.05821e-08
Slc12a2	2.22514e-12	0.389577	0.949	0.943	4.28918e-08
Ezr	2.49468e-12	0.212881	0.996	0.99	4.80874e-08
Lgr4	2.55152e-12	0.303614	0.963	0.949	4.91832e-08
Atp1b1	2.68374e-12	0.214088	0.998	0.999	5.17318e-08
Poc1b	2.93768e-12	0.576802	0.423	0.277	5.66268e-08
Clmn	3.4338e-12	0.346908	0.929	0.914	6.61899e-08
Tsc22d1	3.49365e-12	0.228801	0.981	0.984	6.73436e-08
Svep1	3.60459e-12	-0.695733	0.353	0.483	6.94821e-08
Atp5b	3.73526e-12	0.183642	0.999	0.997	7.20008e-08
Dstn	3.78467e-12	0.242317	0.985	0.981	7.29533e-08
Cmas	4.07644e-12	0.362912	0.994	0.989	7.85774e-08
Rab15	4.19061e-12	0.35747	0.963	0.958	8.07783e-08
Stab1	4.59343e-12	-0.461778	0.732	0.833	8.85429e-08
Btg1	4.80936e-12	0.267305	0.983	0.98	9.27053e-08
Ddx6	6.71092e-12	0.214437	0.993	0.991	1.2936e-07
H2-Eb1	6.86022e-12	-0.290063	0.974	0.992	1.32238e-07
Dsp	7.13884e-12	0.255549	0.974	0.973	1.37608e-07
Pitpna	7.48483e-12	0.182934	0.999	0.998	1.44277e-07
Lcn2	7.79572e-12	0.260052	0.999	1	1.5027e-07
Slit3	8.21121e-12	-0.601609	0.52	0.645	1.58279e-07
Tsc22d3	8.26434e-12	-0.353794	0.823	0.908	1.59303e-07
Ddt	8.32652e-12	0.489489	0.535	0.383	1.60502e-07
Adam10	9.07425e-12	0.21095	0.993	0.991	1.74915e-07
Col6a2	9.21442e-12	-0.561644	0.531	0.664	1.77617e-07
Urah	1.04725e-11	0.285974	0.97	0.955	2.01867e-07
Clu	1.21903e-11	0.230848	1	1	2.3498e-07
Car2	1.26615e-11	0.311388	0.999	0.996	2.44063e-07
Amot	1.51723e-11	0.655479	0.404	0.271	2.92461e-07
Timp3	1.93597e-11	-0.321381	0.931	0.969	3.73178e-07
Bspry	1.97848e-11	0.221482	0.978	0.973	3.81371e-07
Mgp	2.06036e-11	-0.363099	0.974	0.969	3.97154e-07
Lsp1	2.15299e-11	-0.353711	0.747	0.837	4.15011e-07
Chmp4c	2.39188e-11	0.46413	0.561	0.407	4.6106e-07
Serinc5	2.57768e-11	0.442685	0.567	0.42	4.96874e-07
Nupr1	3.13966e-11	0.356823	0.996	0.993	6.05201e-07
Znrf1	3.23001e-11	0.217322	0.993	0.986	6.22616e-07
Cald1	3.29516e-11	-0.439855	0.661	0.747	6.35175e-07
Clec3b	3.52239e-11	-0.703626	0.434	0.546	6.78976e-07
Rab11fip1	3.82577e-11	0.27986	0.935	0.926	7.37455e-07
Gdpd1	4.02447e-11	0.437012	0.869	0.854	7.75757e-07
Yap1	4.0636e-11	0.450679	0.554	0.409	7.83299e-07
Sdf2l1	4.46426e-11	-0.276969	0.977	0.985	8.60532e-07
BC031181	5.48947e-11	0.475169	0.53	0.386	1.05815e-06
Atp5g3	5.59427e-11	0.167046	0.997	0.997	1.07835e-06
H2-Ab1	5.96515e-11	-0.233229	0.982	0.991	1.14984e-06
B4galt3	6.01112e-11	0.249148	0.928	0.9	1.1587e-06
Pmpca	6.33659e-11	0.393741	0.628	0.473	1.22144e-06
Pex2	6.65232e-11	0.42716	0.574	0.416	1.2823e-06
Lsr	6.87567e-11	0.212484	0.986	0.986	1.32535e-06
Gale	7.05263e-11	0.352022	0.803	0.742	1.35946e-06
Tfap2a	7.40797e-11	0.520131	0.467	0.33	1.42796e-06
Ltf	7.54333e-11	0.364366	0.997	0.998	1.45405e-06
Tnf	8.50054e-11	0.504038	0.533	0.403	1.63856e-06
Sox4	8.62103e-11	0.270621	0.949	0.949	1.66179e-06
Clic1	9.35343e-11	0.143762	1	1	1.80297e-06
Hnrnpab	1.00301e-10	0.158157	0.999	1	1.9334e-06
Pfkl	1.03517e-10	0.263376	0.959	0.949	1.9954e-06
Parp8	1.12086e-10	0.43579	0.517	0.374	2.16057e-06
Tmem79	1.23583e-10	0.424763	0.61	0.473	2.38218e-06
Pafah2	1.37045e-10	0.546768	0.475	0.344	2.64167e-06
Spata13	1.39607e-10	0.295607	0.862	0.842	2.69107e-06
Cttn	1.43978e-10	0.218973	0.988	0.988	2.77533e-06
Mansc1	1.44529e-10	0.388359	0.758	0.685	2.78594e-06
Gstt3	1.54099e-10	0.363017	0.94	0.922	2.97041e-06
Nbl1	1.55353e-10	-0.321467	0.919	0.966	2.99458e-06
Cfb	1.57706e-10	-0.402651	0.761	0.86	3.03995e-06
Stap2	1.58646e-10	0.272379	0.942	0.936	3.05805e-06
Insig2	1.63755e-10	0.513968	0.495	0.364	3.15654e-06
Rnf128	1.70101e-10	0.25956	0.962	0.944	3.27887e-06
Frzb	1.72706e-10	-0.495324	0.623	0.756	3.32908e-06
Zfp608	1.74956e-10	0.620115	0.339	0.218	3.37246e-06
Col4a2	1.78433e-10	-0.304037	0.804	0.9	3.43948e-06
Fhod1	1.97552e-10	0.427491	0.559	0.415	3.80801e-06
Tmem63a	2.01962e-10	0.238088	0.975	0.967	3.89302e-06
Ptprf	2.03399e-10	0.209962	0.974	0.967	3.92072e-06
Sh3bgrl2	2.09994e-10	0.190262	0.981	0.979	4.04784e-06
Spint1	2.12692e-10	0.236969	0.963	0.954	4.09985e-06
Atp1a1	2.16547e-10	0.208903	1	0.999	4.17417e-06
Nup88	2.28108e-10	0.455601	0.503	0.36	4.397e-06
Ddx41	2.3973e-10	0.371432	0.566	0.408	4.62104e-06
Crispld2	2.41734e-10	-0.45282	0.53	0.652	4.65966e-06
Sipa1l3	2.42081e-10	0.326639	0.856	0.813	4.66635e-06
Serpinh1	2.78904e-10	-0.406564	0.699	0.816	5.37616e-06
Patj	2.82976e-10	0.247449	0.918	0.898	5.45464e-06
Mxra7	2.85623e-10	-0.38888	0.706	0.81	5.50566e-06
Nectin2	2.87193e-10	0.274417	0.898	0.863	5.53592e-06
Fkbp4	3.01684e-10	0.144886	0.999	0.999	5.81527e-06
Amd1	3.0351e-10	0.54988	0.359	0.231	5.85047e-06
Gcc2	3.62447e-10	0.416198	0.547	0.404	6.98653e-06
Cetn2	3.70014e-10	0.403724	0.537	0.386	7.13238e-06
Tgif1	3.93627e-10	0.292477	0.795	0.73	7.58755e-06
Tspan1	4.11909e-10	0.308861	0.985	0.989	7.93995e-06
Mxra8	4.12152e-10	-0.407486	0.634	0.761	7.94464e-06
Ctnna1	4.28484e-10	0.206022	0.991	0.995	8.25946e-06
Dennd2d	4.31649e-10	0.749715	0.285	0.176	8.32046e-06
Tmem64	4.31741e-10	0.284172	0.989	0.988	8.32223e-06
Galnt4	4.48875e-10	0.38495	0.643	0.517	8.65252e-06
St14	4.6477e-10	0.301749	0.919	0.914	8.95891e-06
Rab11a	4.83128e-10	0.221059	0.978	0.969	9.31278e-06
Mon1a	5.24319e-10	0.383028	0.648	0.521	1.01068e-05
Slpi	5.26034e-10	-0.698404	0.909	0.951	1.01398e-05
Dynll2	5.50364e-10	0.20801	0.998	0.999	1.06088e-05
Tagln2	5.67147e-10	0.171887	1	1	1.09323e-05
Fn1	6.10647e-10	-0.338264	0.701	0.814	1.17708e-05
Nrbp1	6.75244e-10	0.411875	0.551	0.414	1.3016e-05
Stt3a	6.89154e-10	0.480994	0.439	0.307	1.32841e-05
Eppk1	6.95628e-10	0.454761	0.53	0.393	1.34089e-05
Epn3	7.21832e-10	0.284942	0.917	0.901	1.3914e-05
Uhmk1	7.65434e-10	0.402147	0.518	0.378	1.47545e-05
Trp53bp2	7.70076e-10	0.449628	0.567	0.432	1.4844e-05
Lrrc20	7.77075e-10	0.398424	0.591	0.445	1.49789e-05
Plch1	7.92222e-10	0.473405	0.506	0.372	1.52709e-05
Nt5dc1	8.10848e-10	0.421185	0.553	0.418	1.56299e-05
Lasp1	8.22678e-10	0.146439	0.997	0.997	1.58579e-05
Plxnb2	8.40956e-10	0.188868	0.996	0.995	1.62103e-05
Clip1	8.59707e-10	0.449796	0.518	0.387	1.65717e-05
Samd12	8.59834e-10	0.454704	0.512	0.375	1.65742e-05
Aldoa	8.85797e-10	0.230955	0.997	0.993	1.70746e-05
Col15a1	9.40017e-10	-0.415756	0.593	0.709	1.81198e-05
Anxa2	9.56782e-10	0.210724	1	0.998	1.84429e-05
Rhou	9.64557e-10	0.274434	0.964	0.963	1.85928e-05
C77080	9.73544e-10	0.244563	0.903	0.878	1.8766e-05
Apod	1.01071e-09	-0.364038	0.674	0.807	1.94825e-05
Fbxo11	1.04189e-09	0.510593	0.388	0.261	2.00836e-05
Marcksl1	1.05874e-09	0.21462	0.997	0.993	2.04083e-05
Chchd10	1.07756e-09	0.418168	0.578	0.438	2.0771e-05
Sec14l4	1.14553e-09	0.53896	0.341	0.218	2.20812e-05
R3hdm4	1.14742e-09	0.163927	0.999	0.994	2.21176e-05
Maf	1.17013e-09	-0.355338	0.78	0.854	2.25555e-05
Sh3bp4	1.23603e-09	0.575912	0.394	0.274	2.38257e-05
Ttc6	1.29127e-09	0.482978	0.463	0.331	2.48906e-05
Pglyrp1	1.34316e-09	0.229054	0.991	0.986	2.58908e-05
Apoe	1.35237e-09	-0.245896	1	1	2.60683e-05
Fxyd1	1.36749e-09	-0.62859	0.387	0.487	2.63597e-05
Marveld3	1.39774e-09	0.315319	0.791	0.724	2.69428e-05
Rin2	1.40324e-09	0.259059	0.946	0.943	2.70489e-05
Hmbs	1.41128e-09	0.467931	0.452	0.326	2.72038e-05
Omp	1.41643e-09	0.471683	0.409	0.278	2.73031e-05
Srgap1	1.41695e-09	0.484957	0.434	0.304	2.73131e-05
Fam118b	1.42253e-09	0.464919	0.466	0.336	2.74206e-05
Palmd	1.48448e-09	0.594055	0.356	0.237	2.86147e-05
AA986860	1.48522e-09	0.479103	0.51	0.387	2.8629e-05
Rtn3	1.52282e-09	0.175531	0.988	0.99	2.93538e-05
Slc45a3	1.56629e-09	0.414456	0.906	0.935	3.01918e-05
Tle5	1.57251e-09	0.188427	0.996	0.997	3.03117e-05
Pcbd1	1.67227e-09	0.405172	0.593	0.462	3.22346e-05
Cmtm8	1.67514e-09	0.534385	0.408	0.283	3.229e-05
0610040J01Rik	1.74767e-09	0.262138	0.949	0.938	3.3688e-05
Il1rn	1.79327e-09	0.203737	0.969	0.977	3.45671e-05
Ephx4	1.79752e-09	0.440143	0.504	0.375	3.4649e-05
Eif4g2	1.88407e-09	0.213628	0.985	0.989	3.63174e-05
Tbx3	1.88493e-09	0.218672	0.957	0.933	3.6334e-05
Ano1	1.95707e-09	0.325586	0.795	0.744	3.77245e-05
Ado	1.9792e-09	0.438364	0.451	0.319	3.8151e-05
Gtf2h5	2.33094e-09	0.248788	0.951	0.938	4.49312e-05
Pik3cb	2.50808e-09	0.426772	0.508	0.376	4.83457e-05
Arrdc3	2.57819e-09	0.448964	0.455	0.318	4.96972e-05
Cyth4	2.59198e-09	-0.331237	0.699	0.797	4.99629e-05
Ikzf2	2.6088e-09	0.49571	0.395	0.27	5.02873e-05
Basp1	2.7414e-09	0.152552	1	1	5.28433e-05
Ywhaz	2.78028e-09	0.162245	0.996	0.998	5.35927e-05
Unc119b	2.78573e-09	0.376851	0.542	0.396	5.36977e-05
Cachd1	2.80962e-09	0.48752	0.404	0.28	5.41582e-05
Chmp4b	2.81146e-09	0.13489	1	1	5.41938e-05
Pkm	2.83094e-09	0.18609	0.999	0.999	5.45691e-05
Ttpal	2.83232e-09	0.390501	0.463	0.33	5.45957e-05
Echdc1	2.86527e-09	0.546959	0.363	0.246	5.52309e-05
Amt	3.02003e-09	0.49463	0.384	0.263	5.82141e-05
Lrrc26	3.03143e-09	0.260598	0.955	0.962	5.84338e-05
Polr1d	3.06602e-09	0.166495	0.989	0.99	5.91007e-05
Chmp2b	3.10316e-09	0.217386	0.978	0.976	5.98165e-05
Ralgapa2	3.11909e-09	0.363877	0.542	0.402	6.01236e-05
Cobl	3.17853e-09	0.493297	0.54	0.429	6.12694e-05
Pnrc1	3.28834e-09	0.24162	0.993	0.985	6.3386e-05
Optn	3.49638e-09	0.421176	0.515	0.383	6.73962e-05
Itpr3	3.53368e-09	0.248843	0.924	0.942	6.81153e-05
Ssu72	3.57544e-09	0.212075	0.955	0.943	6.89201e-05
Ctr9	3.59457e-09	0.599975	0.381	0.267	6.9289e-05
Cxcl1	3.6991e-09	0.612427	0.496	0.382	7.13039e-05
Cops4	3.71894e-09	0.39065	0.568	0.438	7.16863e-05
Sc5d	3.76767e-09	0.463075	0.436	0.312	7.26256e-05
Mmp2	3.77656e-09	-0.442658	0.606	0.711	7.2797e-05
Fam32a	3.8807e-09	0.400713	0.533	0.396	7.48043e-05
Cul3	3.93171e-09	0.39181	0.519	0.386	7.57877e-05
Mzb1	3.94924e-09	-0.710433	0.355	0.453	7.61256e-05
Cptp	3.95037e-09	0.35284	0.562	0.423	7.61473e-05
Bcl2l14	4.05905e-09	0.42524	0.717	0.667	7.82422e-05
Tnk2	4.35396e-09	0.231596	0.985	0.982	8.39269e-05
Igfbp6	4.39156e-09	-0.475391	0.562	0.655	8.46516e-05
Psmd8	4.64954e-09	0.520859	0.405	0.288	8.96246e-05
Vcp	4.73028e-09	0.151155	1	0.999	9.11809e-05
Sdcbp	4.74039e-09	0.113715	1	1	9.13757e-05
Vamp8	4.80923e-09	0.140379	1	1	9.27026e-05
Faf2	4.84348e-09	0.425914	0.506	0.378	9.33629e-05
Enah	4.95176e-09	0.261052	0.896	0.891	9.54501e-05
Arf4	5.24451e-09	0.141135	0.999	1	0.000101093
Rassf6	5.26809e-09	0.529912	0.409	0.288	0.000101548
Spns2	5.3336e-09	0.262615	0.954	0.936	0.00010281
Tacstd2	5.80994e-09	0.212909	0.985	0.979	0.000111992
Emb	5.84377e-09	-0.288615	0.771	0.86	0.000112645
Scnn1b	6.02354e-09	0.57351	0.35	0.236	0.00011611
Etfrf1	6.13724e-09	0.483794	0.39	0.271	0.000118301
Slc44a3	6.14416e-09	0.548081	0.405	0.29	0.000118435
Entpd8	6.54142e-09	0.47728	0.527	0.407	0.000126092
Pwwp2b	6.69903e-09	0.224671	0.944	0.926	0.00012913
Gse1	6.76112e-09	0.373847	0.508	0.376	0.000130327
Mfsd4a	6.98246e-09	0.243833	0.936	0.917	0.000134594
C1qc	6.98671e-09	-0.266422	0.886	0.936	0.000134676
Fgl2	7.05372e-09	-0.33267	0.751	0.838	0.000135968
Phlda1	7.10707e-09	0.426379	0.909	0.917	0.000136996
Fbn1	7.55292e-09	-0.478977	0.47	0.564	0.00014559
Fuca2	7.57688e-09	0.209604	0.967	0.96	0.000146052
Tmem102	7.59229e-09	0.347193	0.668	0.562	0.000146349
Sall3	7.66195e-09	0.471598	0.434	0.31	0.000147692
Cdk17	8.05641e-09	0.39862	0.523	0.39	0.000155295
Slc31a1	8.12405e-09	0.378839	0.614	0.503	0.000156599
Fcgr3	8.13157e-09	-0.354255	0.778	0.861	0.000156744
Smgc	8.16371e-09	0.785734	0.286	0.183	0.000157364
Atpif1	8.24077e-09	0.183109	0.996	0.996	0.000158849
Sntb1	8.25475e-09	0.603931	0.315	0.205	0.000159119
Lima1	8.29467e-09	0.148252	0.999	1	0.000159888
Cldn23	8.837e-09	0.422019	0.418	0.294	0.000170342
Myo5c	9.13321e-09	0.403503	0.814	0.78	0.000176052
Hspg2	9.22776e-09	-0.363045	0.565	0.665	0.000177874
Atoh1	9.87185e-09	0.596351	0.293	0.187	0.00019029
Clns1a	9.92489e-09	0.375797	0.531	0.396	0.000191312
Cd2ap	1.00338e-08	0.268684	0.891	0.842	0.000193412
Morn2	1.01679e-08	0.509254	0.408	0.295	0.000195996
Pim1	1.01766e-08	-0.352585	0.713	0.815	0.000196165
Celsr1	1.0471e-08	0.378812	0.534	0.4	0.00020184
Plpp3	1.05151e-08	-0.292924	0.744	0.834	0.00020269
Arg2	1.07167e-08	0.335708	0.493	0.361	0.000206576
Lbh	1.08162e-08	-0.356298	0.636	0.739	0.000208492
Baiap2l1	1.08171e-08	0.291706	0.816	0.786	0.00020851
Adgrg1	1.11577e-08	0.243684	0.924	0.902	0.000215075
Selenom	1.11943e-08	-0.528903	0.507	0.605	0.000215781
Strbp	1.12141e-08	0.367507	0.519	0.384	0.000216162
Mapk13	1.13803e-08	0.194021	0.954	0.949	0.000219366
Rab3il1	1.14072e-08	-0.377457	0.579	0.676	0.000219885
Egln3	1.20866e-08	0.31337	0.956	0.955	0.000232981
Tspo	1.2555e-08	0.16881	0.999	0.999	0.00024201
Bud23	1.26044e-08	0.35283	0.556	0.42	0.000242963
2900026A02Rik	1.30921e-08	0.216541	0.948	0.938	0.000252363
Srrm2	1.32433e-08	0.142769	0.998	0.999	0.000255278
Axl	1.32588e-08	-0.297168	0.82	0.889	0.000255576
Exosc9	1.34941e-08	0.525646	0.37	0.255	0.000260113
Smn1	1.36226e-08	0.388515	0.459	0.336	0.000262589
Myo1e	1.3913e-08	0.38886	0.458	0.332	0.000268187
Cxadr	1.41003e-08	0.268916	0.948	0.943	0.000271798
Klhl2	1.46914e-08	0.365852	0.558	0.432	0.000283192
Eif3c	1.47033e-08	0.16874	0.99	0.983	0.00028342
Paip1	1.47169e-08	0.382039	0.526	0.396	0.000283683
Gpr39	1.48176e-08	0.383731	0.523	0.393	0.000285624
Fam129b	1.49765e-08	0.179447	0.982	0.983	0.000288688
Irf6	1.50957e-08	0.434814	0.494	0.372	0.000290985
Wdr34	1.56557e-08	0.357586	0.535	0.408	0.00030178
Svs2	1.60577e-08	-0.253811	0.799	0.876	0.000309529
Gucd1	1.61708e-08	0.488727	0.356	0.243	0.000311708
Slc30a5	1.62268e-08	0.381392	0.524	0.395	0.000312788
Uhrf2	1.66524e-08	0.422294	0.432	0.308	0.000320992
Zfand5	1.70127e-08	0.260033	0.904	0.919	0.000327936
Fam135a	1.73947e-08	0.530227	0.316	0.206	0.0003353
Tnxb	1.75589e-08	-0.727856	0.366	0.461	0.000338466
Bicdl2	1.76103e-08	0.471468	0.612	0.52	0.000339457
Slc35f5	1.77654e-08	0.392678	0.61	0.494	0.000342445
Trim31	1.80637e-08	0.749465	0.21	0.12	0.000348195
Col6a1	1.8627e-08	-0.55153	0.495	0.594	0.000359053
Igfbp5	1.87738e-08	-0.252861	0.98	0.983	0.000361883
Epha2	1.88278e-08	0.325526	0.549	0.418	0.000362924
Fbxo21	1.96886e-08	0.6035	0.279	0.177	0.000379518
Hist1h2bc	2.0046e-08	0.252942	0.945	0.939	0.000386406
Rnf141	2.03561e-08	0.500471	0.376	0.265	0.000392383
Reps2	2.08943e-08	0.401525	0.48	0.353	0.000402758
Pfkfb2	2.09105e-08	0.462229	0.451	0.338	0.00040307
Tfrc	2.10549e-08	0.249643	0.936	0.932	0.000405854
Gab1	2.12004e-08	0.381209	0.494	0.365	0.000408659
Timm22	2.14913e-08	0.425203	0.441	0.314	0.000414266
Scyl2	2.14914e-08	0.39694	0.468	0.342	0.000414269
Chmp5	2.15208e-08	0.209906	0.932	0.923	0.000414835
Afg3l1	2.34204e-08	0.32033	0.598	0.454	0.000451452
Ctsz	2.36306e-08	-0.207321	0.977	0.99	0.000455503
Chsy3	2.41256e-08	0.40743	0.414	0.292	0.000465045
Jund	2.42263e-08	0.215811	0.992	0.995	0.000466986
Ddhd2	2.4361e-08	0.425746	0.403	0.281	0.000469583
Ptges2	2.52153e-08	0.40682	0.591	0.484	0.000486051
Rnh1	2.67001e-08	0.135898	0.999	0.999	0.000514672
Micos13	2.69847e-08	0.198964	0.955	0.946	0.000520157
Ptprk	2.81439e-08	0.278613	0.772	0.706	0.000542502
Ube2v1	3.02396e-08	0.31114	0.545	0.405	0.000582899
Mien1	3.02505e-08	0.230447	0.862	0.837	0.000583109
Penk	3.05337e-08	-0.67531	0.379	0.474	0.000588568
Nhsl1	3.19413e-08	0.420264	0.482	0.363	0.000615701
Gpi1	3.21279e-08	0.145043	0.999	1	0.000619297
Nudc	3.27805e-08	0.160954	0.995	0.985	0.000631876
Reep6	3.28355e-08	0.457866	0.393	0.28	0.000632938
Ndufa9	3.33868e-08	0.435416	0.466	0.348	0.000643563
Ppa1	3.36088e-08	0.276902	0.908	0.9	0.000647844
Arpc5l	3.36769e-08	0.329242	0.591	0.461	0.000649156
Fbxo6	3.48164e-08	0.352369	0.522	0.387	0.000671122
Napepld	3.51401e-08	0.468514	0.377	0.262	0.00067736
Nipal2	3.51729e-08	0.373258	0.647	0.552	0.000677993
Casp2	3.57532e-08	0.3385	0.618	0.5	0.000689179
Smad4	3.61331e-08	0.550592	0.359	0.248	0.000696501
Cds1	3.65979e-08	0.538813	0.361	0.253	0.000705461
Osbpl3	3.68754e-08	0.271856	0.879	0.844	0.000710809
Plaa	3.73023e-08	0.364915	0.592	0.472	0.000719039
Epb41l4a	3.81803e-08	0.648002	0.234	0.141	0.000735963
Efna4	3.82144e-08	0.493667	0.367	0.259	0.000736622
C1qb	3.82492e-08	-0.33893	0.679	0.783	0.000737292
Enpp3	4.05928e-08	0.477425	0.405	0.292	0.000782466
Zfp276	4.06658e-08	0.419504	0.398	0.279	0.000783874
Synj2	4.0676e-08	0.317159	0.684	0.58	0.000784071
Ppp4r2	4.08177e-08	0.370137	0.535	0.402	0.000786803
Rasl10a	4.11403e-08	0.354122	0.55	0.426	0.00079302
Mob4	4.28379e-08	0.372733	0.597	0.481	0.000825743
Tm9sf3	4.33302e-08	0.150797	0.994	0.997	0.000835232
Rnf114	4.35087e-08	0.187256	0.963	0.966	0.000838674
Clec2e	4.42959e-08	0.454728	0.423	0.304	0.000853848
Dctn2	4.46789e-08	0.216818	0.952	0.939	0.000861231
Rab19	4.47031e-08	0.379476	0.422	0.302	0.000861696
Mlh1	4.58948e-08	0.370137	0.499	0.373	0.000884668
Igsf5	4.59031e-08	0.342373	0.537	0.41	0.000884827
Hook2	4.60875e-08	0.230211	0.934	0.925	0.000888384
Ppp2r2d	4.78471e-08	0.431263	0.399	0.284	0.000922301
Prr15l	4.95052e-08	0.302917	0.81	0.786	0.000954263
Zfp185	4.98371e-08	0.45019	0.314	0.205	0.000960659
Gadd45a	5.09734e-08	0.342026	0.663	0.563	0.000982562
Tmprss2	5.14093e-08	0.30819	0.841	0.816	0.000990965
Ift22	5.20505e-08	0.541512	0.286	0.183	0.00100333
Arhgap28	5.27158e-08	0.380743	0.528	0.402	0.00101615
Pex11g	5.34738e-08	0.609754	0.272	0.176	0.00103076
Nudt16l1	5.37925e-08	0.32789	0.549	0.414	0.0010369
Nvl	5.41565e-08	0.432867	0.38	0.265	0.00104392
Txndc17	5.49488e-08	0.352009	0.58	0.456	0.00105919
Traf3ip2	5.67244e-08	0.480804	0.362	0.254	0.00109342
Tmem54	5.8845e-08	0.403875	0.504	0.379	0.0011343
Wnt7b	6.03944e-08	0.278658	0.933	0.912	0.00116416
Chaf1b	6.05208e-08	0.509852	0.327	0.223	0.0011666
Cpm	6.12558e-08	0.498362	0.488	0.378	0.00118077
Inava	6.30682e-08	0.397419	0.514	0.396	0.0012157
Hars2	6.36964e-08	0.35423	0.393	0.27	0.00122781
Fam3c	6.5718e-08	0.188918	0.991	0.979	0.00126678
Akap1	6.57474e-08	0.428383	0.461	0.349	0.00126735
Morc3	6.5801e-08	0.312121	0.563	0.425	0.00126838
Svs5	6.63079e-08	-0.217914	0.95	0.974	0.00127815
Tsta3	6.90692e-08	0.195181	0.925	0.917	0.00133138
Ormdl1	6.95086e-08	0.3222	0.575	0.443	0.00133985
Acox1	6.96349e-08	0.189814	0.962	0.947	0.00134228
Faf1	6.96881e-08	0.364019	0.419	0.297	0.00134331
Tbc1d2b	7.09689e-08	-0.249089	0.905	0.94	0.001368
Smarcc2	7.09786e-08	0.433007	0.452	0.336	0.00136818
Kdf1	7.16251e-08	0.379107	0.472	0.348	0.00138065
3110082I17Rik	7.23243e-08	0.370137	0.449	0.327	0.00139412
Slc39a13	7.27705e-08	-0.365853	0.597	0.693	0.00140272
C1d	7.31862e-08	0.335071	0.452	0.331	0.00141074
Nqo2	7.35429e-08	0.3361	0.516	0.389	0.00141761
Chodl	7.36149e-08	0.490424	0.583	0.511	0.001419
Ankrd52	7.55058e-08	0.31967	0.543	0.414	0.00145545
Gpd2	7.56626e-08	0.326966	0.752	0.692	0.00145847
Ccn5	7.72546e-08	-0.680222	0.331	0.428	0.00148916
Plvap	7.81691e-08	-0.303924	0.647	0.758	0.00150679
Prom1	7.90799e-08	0.248627	0.962	0.971	0.00152434
Igbp1	7.9361e-08	0.325109	0.537	0.398	0.00152976
Slc5a9	7.9453e-08	0.517034	0.427	0.315	0.00153154
Hsd11b1	7.97568e-08	-0.53237	0.391	0.473	0.00153739
Tax1bp3	8.09385e-08	0.245209	0.875	0.854	0.00156017
Slain2	8.5197e-08	0.325109	0.535	0.404	0.00164226
Stx7	8.5638e-08	0.355571	0.642	0.557	0.00165076
Fam162a	8.71399e-08	0.255954	0.923	0.911	0.00167971
Zfp462	8.82899e-08	0.435556	0.433	0.318	0.00170188
Ppp1r9a	8.92243e-08	0.414602	0.425	0.306	0.00171989
Ccng2	8.9362e-08	0.440999	0.434	0.322	0.00172254
Cd82	9.13357e-08	0.215837	0.963	0.959	0.00176059
Psma3	9.14233e-08	0.342193	0.549	0.423	0.00176228
Dnaja4	9.32733e-08	0.387619	0.553	0.437	0.00179794
Hist2h3c2	9.40923e-08	0.520149	0.312	0.208	0.00181372
Tmbim6	9.51979e-08	0.166962	0.989	0.989	0.00183503
Stx3	9.62388e-08	0.287271	0.752	0.67	0.0018551
Zpr1	1.01437e-07	0.296347	0.569	0.438	0.0019553
Acer3	1.02641e-07	0.419719	0.463	0.351	0.00197851
Exoc6b	1.0366e-07	0.436387	0.426	0.312	0.00199814
Mpzl1	1.03957e-07	0.309125	0.623	0.511	0.00200387
Trf	1.04467e-07	-0.16408	0.925	0.959	0.0020137
Dnal4	1.05124e-07	0.471114	0.369	0.261	0.00202636
Fndc5	1.05344e-07	0.67516	0.281	0.188	0.00203062
Aagab	1.05865e-07	0.325394	0.566	0.434	0.00204065
Emp1	1.06206e-07	-0.313967	0.654	0.753	0.00204723
Lonrf3	1.07556e-07	0.325141	0.504	0.38	0.00207324
Mdh1	1.09831e-07	0.129129	0.997	0.994	0.00211711
Slc25a10	1.10258e-07	0.226942	0.943	0.938	0.00212533
Skp1a	1.11131e-07	0.116816	0.999	1	0.00214216
Emp3	1.11355e-07	-0.409344	0.606	0.676	0.00214648
Prdx6	1.11367e-07	0.406751	0.993	0.99	0.00214671
Rufy1	1.12781e-07	0.309997	0.581	0.456	0.00217397
Tbc1d22b	1.12977e-07	0.321046	0.645	0.522	0.00217774
Dus1l	1.14901e-07	0.326126	0.553	0.431	0.00221483
Tcf12	1.152e-07	0.414286	0.471	0.354	0.00222059
Mettl27	1.1571e-07	0.361893	0.453	0.332	0.00223042
Stxbp1	1.1708e-07	0.337881	0.559	0.432	0.00225684
Dusp4	1.17886e-07	0.32571	0.917	0.912	0.00227238
Gm37240	1.18997e-07	0.532166	0.32	0.218	0.00229379
Ttll10	1.22604e-07	0.363691	0.505	0.382	0.00236332
Focad	1.23817e-07	0.354718	0.485	0.366	0.00238669
Sel1l3	1.25416e-07	0.397062	0.571	0.466	0.00241752
Adi1	1.25832e-07	0.454091	0.405	0.298	0.00242554
Mrs2	1.26024e-07	0.312506	0.598	0.487	0.00242925
Dnm1	1.29102e-07	-0.516872	0.477	0.547	0.00248856
1700029J07Rik	1.31385e-07	0.619013	0.288	0.193	0.00253258
Elovl7	1.34515e-07	0.371746	0.631	0.532	0.00259292
Ltbp4	1.34684e-07	-0.454376	0.572	0.648	0.00259617
Lrrc8e	1.36311e-07	0.554326	0.286	0.189	0.00262752
Gpbp1	1.37114e-07	0.493469	0.34	0.238	0.002643
P2rx6	1.38529e-07	0.376964	0.506	0.384	0.00267028
Commd6	1.4094e-07	0.424585	0.427	0.316	0.00271677
Enpp5	1.44468e-07	0.23547	0.923	0.92	0.00278476
Faim	1.45407e-07	0.494966	0.332	0.229	0.00280287
Tmem184a	1.45551e-07	0.364593	0.504	0.392	0.00280564
Sparcl1	1.47384e-07	-0.274968	0.741	0.843	0.00284098
Csnk1g3	1.48177e-07	0.297872	0.566	0.433	0.00285626
Cadps	1.52385e-07	0.409328	0.533	0.432	0.00293737
Sec23b	1.53217e-07	0.320519	0.52	0.393	0.0029534
Ephb6	1.538e-07	0.396067	0.463	0.35	0.00296464
4833439L19Rik	1.55205e-07	0.476148	0.316	0.214	0.00299173
Svs4	1.56996e-07	-0.180217	0.917	0.943	0.00302625
Tubb6	1.5835e-07	-0.298872	0.658	0.733	0.00305236
Nbeal2	1.585e-07	0.193776	0.956	0.948	0.00305524
Dpep1	1.5959e-07	-0.645836	0.291	0.378	0.00307626
Daam1	1.60451e-07	0.367661	0.49	0.365	0.00309285
Ppp2r2a	1.61248e-07	0.435719	0.382	0.275	0.00310821
Atp5a1	1.61514e-07	0.102244	1	1	0.00311335
Fndc1	1.62787e-07	-0.521219	0.48	0.572	0.00313788
Lamb3	1.66274e-07	0.361938	0.478	0.357	0.00320509
Lrrc47	1.67618e-07	0.400639	0.361	0.251	0.003231
Fem1b	1.69479e-07	0.315487	0.551	0.428	0.00326687
Lpar6	1.70227e-07	0.464507	0.337	0.235	0.0032813
Prss8	1.71536e-07	0.379066	0.534	0.418	0.00330653
Dram2	1.79649e-07	0.37144	0.456	0.336	0.00346291
Syt7	1.8292e-07	0.53042	0.281	0.184	0.00352597
Sorbs2	1.83194e-07	0.465556	0.433	0.322	0.00353124
Wdr72	1.88966e-07	0.450049	0.476	0.368	0.0036425
Cdk6	1.90814e-07	0.358896	0.581	0.458	0.00367813
Casp6	1.941e-07	0.255491	0.83	0.809	0.00374147
Proser2	1.94331e-07	0.3298	0.508	0.379	0.00374593
Faap20	1.94421e-07	0.351209	0.502	0.383	0.00374766
Impa1	1.95396e-07	0.17916	0.95	0.947	0.00376645
Ndufa12	1.97796e-07	0.189659	0.966	0.96	0.00381272
Arf3	1.99599e-07	0.139227	0.992	0.993	0.00384748
Ccdc88c	2.03794e-07	0.505828	0.364	0.262	0.00392833
Rgs11	2.05066e-07	0.48148	0.39	0.283	0.00395285
Utp3	2.05071e-07	0.326761	0.524	0.397	0.00395294
Mllt1	2.06362e-07	0.310146	0.535	0.407	0.00397784
Tmprss13	2.06379e-07	0.286053	0.849	0.818	0.00397816
Ighg3	2.07108e-07	-1.06595	0.346	0.437	0.00399221
Tjp2	2.09851e-07	0.208478	0.91	0.89	0.00404508
Krtcap3	2.10228e-07	0.270348	0.743	0.67	0.00405236
Gne	2.11371e-07	0.470228	0.551	0.461	0.00407438
Immp2l	2.12098e-07	0.575263	0.238	0.149	0.0040884
Rgp1	2.1349e-07	0.368085	0.385	0.271	0.00411523
Fermt1	2.13988e-07	0.403415	0.502	0.39	0.00412482
Frg1	2.15082e-07	0.346067	0.549	0.426	0.00414591
Chd3	2.15588e-07	0.428194	0.431	0.32	0.00415567
Slc6a14	2.17568e-07	0.441073	0.382	0.275	0.00419384
Ermp1	2.17661e-07	0.21779	0.889	0.875	0.00419564
Fbxw9	2.18963e-07	0.366646	0.52	0.409	0.00422073
Gprc5c	2.23831e-07	0.380667	0.457	0.344	0.00431457
Pak1	2.24576e-07	0.194789	0.965	0.95	0.00432892
Wdr70	2.25944e-07	0.45652	0.338	0.235	0.0043553
Ptcd1	2.27593e-07	0.321774	0.439	0.317	0.00438708
Stxbp2	2.27814e-07	0.159814	0.994	0.987	0.00439135
Kat5	2.31768e-07	0.347803	0.501	0.377	0.00446756
Cd79a	2.32214e-07	-0.569216	0.335	0.42	0.00447616
Col12a1	2.32634e-07	-0.448352	0.491	0.597	0.00448426
Cadps2	2.32995e-07	0.292691	0.547	0.414	0.00449121
Ppcs	2.33261e-07	0.406508	0.39	0.279	0.00449633
Micall2	2.34132e-07	0.40743	0.484	0.373	0.00451313
Snd1	2.36342e-07	0.183063	0.936	0.928	0.00455573
Kctd12	2.3857e-07	-0.230038	0.884	0.91	0.00459867
Hltf	2.41411e-07	0.283019	0.535	0.403	0.00465343
Tbc1d1	2.42884e-07	0.338224	0.573	0.452	0.00468183
Rfx1	2.44071e-07	0.340299	0.451	0.332	0.00470471
Noxo1	2.47793e-07	0.315436	0.507	0.385	0.00477645
Slc25a44	2.48795e-07	0.335818	0.561	0.44	0.00479577
Abtb2	2.52559e-07	0.326294	0.498	0.375	0.00486834
Dusp16	2.55113e-07	0.463446	0.402	0.295	0.00491757
Tax1bp1	2.56772e-07	0.363648	0.994	0.999	0.00494953
Sinhcaf	2.59162e-07	0.425301	0.346	0.24	0.00499561
Uprt	2.61443e-07	0.34828	0.457	0.338	0.00503957
Dcaf8	2.63206e-07	0.294049	0.684	0.592	0.00507355
Rogdi	2.63833e-07	0.301756	0.593	0.466	0.00508564
Fgf1	2.66968e-07	0.408087	0.562	0.449	0.00514607
S100a14	2.67475e-07	0.311884	0.904	0.904	0.00515585
Tbcc	2.68537e-07	0.301965	0.62	0.514	0.00517632
5330417C22Rik	2.72824e-07	0.563137	0.507	0.418	0.00525895
Ctss	2.7483e-07	-0.175737	0.992	1	0.00529763
Srsf3	2.74859e-07	0.50148	0.328	0.229	0.00529817
Susd4	2.76598e-07	0.604937	0.237	0.15	0.00533169
Zfp84	2.82498e-07	0.557222	0.242	0.152	0.00544542
Unc13b	2.8302e-07	0.355817	0.597	0.49	0.00545549
Thumpd3	2.85753e-07	0.37368	0.444	0.331	0.00550817
Ccdc130	2.90772e-07	0.334513	0.392	0.276	0.00560491
Kcnk5	2.91e-07	0.471361	0.336	0.234	0.00560931
Ints4	2.98035e-07	0.383472	0.446	0.332	0.00574491
Nr3c2	3.0715e-07	0.499804	0.327	0.228	0.00592061
Tacc1	3.09641e-07	-0.286972	0.765	0.845	0.00596864
Ireb2	3.11141e-07	0.290968	0.636	0.519	0.00599755
Map2	3.1116e-07	0.495451	0.341	0.242	0.00599793
Tmem30b	3.11911e-07	0.233905	0.888	0.884	0.00601239
Tmem98	3.13119e-07	0.208348	0.922	0.926	0.00603568
Mvb12a	3.13363e-07	0.308408	0.568	0.446	0.00604039
Rnf43	3.14045e-07	0.331918	0.566	0.438	0.00605354
Wfdc2	3.15587e-07	0.189937	0.988	0.99	0.00608325
Tmem234	3.17133e-07	0.305678	0.634	0.536	0.00611305
Prkaa2	3.20431e-07	0.47503	0.438	0.335	0.00617663
Lin7c	3.24984e-07	0.339305	0.458	0.339	0.00626438
Ero1l	3.2601e-07	0.23583	0.506	0.384	0.00628416
Tceal9	3.2756e-07	0.18144	0.993	0.991	0.00631404
Kpna6	3.28096e-07	0.413037	0.387	0.282	0.00632438
Entpd6	3.34052e-07	0.351796	0.52	0.396	0.00643919
Tmem59	3.44127e-07	0.181963	0.986	0.982	0.00663339
Gnpnat1	3.4835e-07	0.316422	0.559	0.442	0.0067148
Tti1	3.4953e-07	0.491207	0.324	0.226	0.00673755
Tlk1	3.5525e-07	0.376324	0.431	0.318	0.00684779
Atp10b	3.55557e-07	0.378017	0.45	0.336	0.00685373
Lrrk1	3.57071e-07	0.330123	0.581	0.463	0.00688289
Ssh3	3.60433e-07	0.169061	0.951	0.934	0.00694771
Ptprt	3.63487e-07	0.51172	0.307	0.21	0.00700657
Wdsub1	3.66929e-07	0.415155	0.372	0.265	0.00707292
Shroom3	3.72683e-07	0.196767	0.944	0.929	0.00718383
Elp2	3.7371e-07	0.387662	0.434	0.32	0.00720364
Nfkbiz	3.76968e-07	0.327487	0.561	0.435	0.00726643
Cd14	3.77204e-07	0.209158	0.974	0.976	0.00727097
Lzts2	3.79907e-07	0.211112	0.888	0.881	0.00732309
Slc34a2	3.82163e-07	0.45999	0.44	0.333	0.00736658
Tmc7	3.82766e-07	0.610255	0.218	0.134	0.00737819
Rasef	3.84693e-07	0.318929	0.545	0.423	0.00741534
Clpx	3.84891e-07	0.320299	0.536	0.404	0.00741916
Fam187b	3.84896e-07	0.414447	0.373	0.267	0.00741925
Cdc42ep5	3.85245e-07	0.22964	0.903	0.913	0.00742597
Ypel2	3.86231e-07	0.49701	0.39	0.294	0.00744498
Mtf1	3.87869e-07	0.315884	0.548	0.424	0.00747656
Slc22a23	3.88641e-07	0.33558	0.429	0.316	0.00749144
Rabgap1l	3.92459e-07	0.349157	0.494	0.384	0.00756505
Cebpzos	3.92464e-07	0.280987	0.625	0.494	0.00756513
Cd209e	3.94658e-07	-0.860979	0.205	0.288	0.00760743
Cdk5	3.94681e-07	0.502509	0.319	0.222	0.00760788
Rrp1	4.05178e-07	0.180587	0.95	0.955	0.00781021
Jun	4.07787e-07	0.13652	0.999	0.998	0.0078605
Fbxw5	4.09327e-07	0.308171	0.628	0.524	0.00789019
Zdhhc13	4.10394e-07	0.424867	0.334	0.232	0.00791076
Gmds	4.16455e-07	0.182854	0.965	0.949	0.00802759
Wapl	4.17961e-07	0.38655	0.436	0.324	0.00805662
Appl2	4.24534e-07	0.363534	0.644	0.574	0.00818332
Osgin1	4.3187e-07	0.223766	0.523	0.403	0.00832473
Adipor2	4.36156e-07	0.407215	0.45	0.344	0.00840734
Tmppe	4.41367e-07	1.0453	0.107	0.05	0.00850779
Rtca	4.41382e-07	0.336676	0.469	0.356	0.00850808
1700094D03Rik	4.49455e-07	0.484394	0.296	0.199	0.00866369
Blcap	4.49945e-07	0.50027	0.311	0.215	0.00867313
Pard6b	4.59677e-07	0.483888	0.347	0.251	0.00886073
Ftsj3	4.59779e-07	0.26289	0.526	0.4	0.00886271
Card10	4.60923e-07	0.364532	0.454	0.342	0.00888474
Large2	4.66801e-07	0.408412	0.36	0.252	0.00899806
Kpna3	4.70461e-07	0.340329	0.477	0.361	0.0090686
Rgl3	4.72549e-07	0.297671	0.606	0.486	0.00910886
Hist1h1c	4.72824e-07	0.124849	1	1	0.00911416
Fam3b	4.74302e-07	0.379374	0.539	0.431	0.00914265
Nedd9	4.77165e-07	0.302293	0.648	0.553	0.00919783
Pgp	4.78998e-07	0.161448	0.978	0.979	0.00923316
Slc11a2	4.80984e-07	0.348168	0.495	0.386	0.00927145
Pglyrp4	4.83435e-07	0.416123	0.283	0.188	0.0093187
Bcs1l	4.88118e-07	0.336429	0.378	0.267	0.00940896
Plce1	4.97454e-07	0.467697	0.375	0.275	0.00958893
Fzd7	5.02892e-07	0.500559	0.386	0.286	0.00969375
Tatdn2	5.03539e-07	0.266076	0.601	0.479	0.00970622
Cnbp	5.04342e-07	0.14073	0.997	0.997	0.00972169
Snx33	5.07368e-07	0.311821	0.551	0.424	0.00978002
Pllp	5.11415e-07	0.218737	0.837	0.804	0.00985804
Cd52	5.13072e-07	-0.188175	0.931	0.963	0.00988997
Ogfrl1	5.16687e-07	0.429362	0.434	0.329	0.00995966
Exosc1	5.2217e-07	0.269488	0.52	0.388	0.0100654
Anxa1	5.23137e-07	0.234476	0.993	0.994	0.010084
Cdcp1	5.28826e-07	0.236882	0.801	0.763	0.0101936
Tpra1	5.30548e-07	0.367105	0.419	0.31	0.0102268
Iws1	5.31637e-07	0.352153	0.491	0.372	0.0102478
Ywhae	5.34237e-07	0.144436	0.999	0.997	0.010298
Eef1e1	5.34746e-07	0.410744	0.393	0.288	0.0103078
Lig3	5.37056e-07	0.289593	0.568	0.446	0.0103523
Arhgef26	5.37435e-07	0.622943	0.219	0.137	0.0103596
Hba-a2	5.3887e-07	-0.5914	0.629	0.753	0.0103873
Egln1	5.40078e-07	0.206084	0.938	0.905	0.0104106
Ahcyl1	5.40173e-07	0.146725	0.985	0.989	0.0104124
Prkci	5.42116e-07	0.347216	0.531	0.424	0.0104498
Megf9	5.42711e-07	0.428689	0.353	0.249	0.0104613
Lmbrd2	5.43411e-07	0.308073	0.6	0.476	0.0104748
Cldn10	5.46112e-07	0.527594	0.454	0.36	0.0105268
Snrpa1	5.46446e-07	0.289593	0.558	0.432	0.0105333
Papss1	5.49158e-07	0.194707	0.953	0.939	0.0105856
Atxn7l3	5.50132e-07	0.257491	0.545	0.419	0.0106043
Arhgap42	5.50614e-07	0.369929	0.429	0.315	0.0106136
Slc2a12	5.51385e-07	0.686346	0.222	0.14	0.0106285
Narf	5.57344e-07	0.436606	0.464	0.365	0.0107434
Gsta4	5.57871e-07	0.163542	0.93	0.897	0.0107535
Dera	5.58873e-07	0.335421	0.466	0.349	0.0107728
Psme1	5.64271e-07	0.170411	0.986	0.988	0.0108769
Acss1	5.64378e-07	0.416379	0.43	0.32	0.0108789
Xpo4	5.6666e-07	0.557798	0.252	0.164	0.0109229
Vps4b	5.67055e-07	0.265631	0.535	0.407	0.0109306
Ubxn2b	5.69774e-07	0.48976	0.311	0.214	0.010983
Polr1e	5.7275e-07	0.464996	0.303	0.208	0.0110403
Ate1	5.7613e-07	0.364049	0.397	0.289	0.0111055
Slc39a8	5.79961e-07	0.359967	0.913	0.932	0.0111793
Ar	5.80953e-07	0.176211	0.971	0.961	0.0111985
Hsp90b1	5.88354e-07	-0.158289	1	1	0.0113411
Ncoa6	5.88678e-07	0.492265	0.283	0.19	0.0113474
Erbb3	5.93493e-07	0.382041	0.566	0.469	0.0114402
Cd164	5.96971e-07	0.25517	0.992	0.992	0.0115072
Rnf2	6.00152e-07	0.47323	0.301	0.205	0.0115685
Nt5m	6.04129e-07	0.448567	0.396	0.295	0.0116452
Ccn2	6.12203e-07	-0.250829	0.764	0.856	0.0118008
Alkbh6	6.12636e-07	0.345552	0.573	0.462	0.0118092
Slc43a2	6.25903e-07	0.381613	0.565	0.466	0.0120649
Plekho2	6.26712e-07	-0.275433	0.764	0.84	0.0120805
Agap1	6.28031e-07	0.297645	0.635	0.54	0.0121059
Nipsnap1	6.3112e-07	0.327647	0.524	0.41	0.0121655
Igf1	6.34959e-07	-0.541352	0.386	0.466	0.0122395
Dazap2	6.35912e-07	0.116249	0.997	0.997	0.0122578
Cxcl17	6.38047e-07	0.49566	0.42	0.324	0.012299
March9	6.38833e-07	0.445864	0.316	0.219	0.0123141
Wdpcp	6.39712e-07	0.703365	0.17	0.098	0.0123311
Clcn5	6.41015e-07	0.393851	0.36	0.255	0.0123562
Tbk1	6.4126e-07	0.311208	0.537	0.415	0.0123609
Psapl1	6.42181e-07	0.461058	0.367	0.269	0.0123787
Man1a	6.43135e-07	-0.290395	0.86	0.896	0.0123971
Capn5	6.4585e-07	0.291096	0.669	0.586	0.0124494
Ccdc149	6.498e-07	0.249605	0.593	0.471	0.0125255
Coasy	6.52836e-07	0.301015	0.522	0.402	0.0125841
Ccdc71	6.53033e-07	0.308851	0.563	0.442	0.0125879
Eps8l2	6.6001e-07	0.253324	0.899	0.89	0.0127223
N4bp3	6.60243e-07	0.371938	0.368	0.259	0.0127268
Idh3b	6.75809e-07	0.438259	0.349	0.251	0.0130269
Slc35a2	6.77051e-07	0.404891	0.409	0.302	0.0130508
Peli1	6.8032e-07	0.323651	0.49	0.378	0.0131138
Prdx2	6.90094e-07	0.184872	0.959	0.965	0.0133022
Nectin4	6.94397e-07	0.362756	0.451	0.341	0.0133852
Kctd1	6.94772e-07	0.471361	0.397	0.297	0.0133924
Sp8	7.20855e-07	0.417296	0.452	0.345	0.0138952
2010300C02Rik	7.23895e-07	0.29887	0.547	0.435	0.0139538
Etl4	7.27483e-07	0.265522	0.551	0.426	0.014023
Nbea	7.27699e-07	0.33595	0.61	0.516	0.0140271
Ccl28	7.37666e-07	0.619268	0.313	0.22	0.0142192
Tra2a	7.42786e-07	0.131216	0.997	0.996	0.0143179
Pdik1l	7.49556e-07	0.441719	0.305	0.209	0.0144484
Uba3	7.55997e-07	0.368824	0.451	0.343	0.0145726
Cyp1b1	7.56229e-07	-0.861221	0.214	0.294	0.0145771
Dync1li1	7.60691e-07	0.494479	0.289	0.196	0.0146631
Dnajc10	7.61826e-07	0.278727	0.963	0.958	0.014685
Shroom2	7.63667e-07	0.383769	0.468	0.369	0.0147204
Tsr3	7.80212e-07	0.310735	0.523	0.408	0.0150394
Ei24	7.80626e-07	0.33903	0.5	0.385	0.0150474
Appbp2	7.83602e-07	0.300087	0.601	0.487	0.0151047
C2cd2	7.84795e-07	0.359933	0.422	0.312	0.0151277
Pi16	8.01888e-07	-0.592977	0.424	0.503	0.0154572
Bcar1	8.05387e-07	0.393674	0.404	0.297	0.0155246
Strip1	8.05725e-07	0.402413	0.341	0.24	0.0155312
Smad1	8.12677e-07	0.171672	0.968	0.973	0.0156652
Polb	8.13647e-07	0.309521	0.61	0.51	0.0156839
Galnt3	8.20186e-07	0.332235	0.594	0.493	0.0158099
Dnaaf5	8.27811e-07	0.373582	0.436	0.33	0.0159569
Trappc13	8.29532e-07	0.320599	0.543	0.427	0.0159901
Zfp330	8.56026e-07	0.281493	0.552	0.427	0.0165008
Traf2	8.63599e-07	0.324549	0.54	0.426	0.0166467
Sephs2	8.70808e-07	0.321972	0.581	0.471	0.0167857
Dstyk	8.73898e-07	0.264632	0.565	0.442	0.0168453
Efnb2	8.75062e-07	0.196794	0.939	0.934	0.0168677
Ifi44	8.82099e-07	0.444419	0.376	0.277	0.0170033
Vopp1	8.85741e-07	0.295275	0.656	0.566	0.0170735
Vcpip1	8.87344e-07	0.323084	0.504	0.388	0.0171044
Pgam1	8.87515e-07	0.138787	1	0.999	0.0171077
B2m	8.99545e-07	0.165182	1	1	0.0173396
Cask	9.00856e-07	0.324031	0.576	0.465	0.0173649
Tab2	9.05276e-07	0.365157	0.504	0.4	0.0174501
Mal2	9.06928e-07	0.21456	0.865	0.841	0.0174819
Ctsc	9.17658e-07	-0.219789	0.831	0.895	0.0176888
Nrg3	9.1914e-07	1.08182	0.106	0.051	0.0177173
Tmem19	9.2485e-07	0.28639	0.504	0.391	0.0178274
Ankle2	9.26394e-07	0.394161	0.412	0.308	0.0178572
Scara5	9.265e-07	-0.556372	0.359	0.435	0.0178592
Cisd1	9.34369e-07	0.364454	0.446	0.336	0.0180109
Mknk2	9.56618e-07	0.203934	0.91	0.91	0.0184398
Epb41l5	9.65032e-07	0.429454	0.389	0.286	0.018602
Atxn2l	9.81782e-07	0.168836	0.92	0.917	0.0189248
Rbm6	9.86427e-07	0.329851	0.533	0.416	0.0190144
Adcy6	9.86575e-07	0.364213	0.442	0.333	0.0190172
Cxcl15	9.89523e-07	0.68879	0.42	0.338	0.0190741
Gchfr	9.94379e-07	0.445602	0.282	0.189	0.0191677
Cd209f	9.97124e-07	-0.792553	0.247	0.327	0.0192206
Cdip1	1.00228e-06	0.356935	0.473	0.359	0.0193199
Polr2h	1.00527e-06	0.319254	0.547	0.428	0.0193776
Cdc42bpa	1.01379e-06	0.380365	0.438	0.331	0.0195419
Sptbn2	1.01585e-06	0.289344	0.753	0.705	0.0195816
Echdc2	1.02212e-06	0.213783	0.963	0.945	0.0197025
Mgat5	1.02312e-06	0.406071	0.485	0.388	0.0197217
Usp34	1.02475e-06	0.393643	0.404	0.299	0.0197531
Wdr74	1.03351e-06	0.362801	0.388	0.283	0.0199218
Churc1	1.03877e-06	0.350813	0.564	0.467	0.0200233
Hid1	1.04445e-06	0.3168	0.537	0.422	0.0201328
Arrdc1	1.04541e-06	0.15896	0.982	0.978	0.0201514
Dhcr24	1.05024e-06	0.298112	0.612	0.515	0.0202445
Pik3ap1	1.05119e-06	0.16157	0.971	0.965	0.0202628
Zfp661	1.05233e-06	0.710577	0.168	0.097	0.0202846
Mitd1	1.06267e-06	0.438113	0.419	0.317	0.020484
Uri1	1.06722e-06	0.465375	0.353	0.259	0.0205717
Grhpr	1.06935e-06	0.329572	0.512	0.397	0.0206127
Slc44a4	1.07088e-06	0.304215	0.601	0.501	0.0206423
Mapk9	1.08128e-06	0.219043	0.879	0.866	0.0208428
Lif	1.08258e-06	0.63019	0.246	0.164	0.0208679
Slc35f6	1.08966e-06	0.391663	0.412	0.306	0.0210042
Tigar	1.10134e-06	0.381047	0.377	0.273	0.0212295
Smim22	1.10395e-06	0.181649	0.915	0.896	0.0212797
Parm1	1.10436e-06	0.420732	0.404	0.304	0.0212876
Arhgef10l	1.1076e-06	0.168054	0.968	0.962	0.0213501
Nrip1	1.10818e-06	0.285939	0.512	0.39	0.0213613
Pde7a	1.11175e-06	0.2922	0.571	0.443	0.02143
Arhgef28	1.11181e-06	0.32062	0.547	0.432	0.0214312
Slc35g1	1.12136e-06	0.357556	0.365	0.261	0.0216153
Mpp5	1.12297e-06	0.582847	0.207	0.128	0.0216464
Mmadhc	1.12598e-06	0.430838	0.421	0.322	0.0217044
Ubr1	1.13394e-06	0.485131	0.311	0.218	0.0218579
Ezh2	1.13489e-06	0.353079	0.478	0.37	0.0218762
Ppil2	1.14072e-06	0.541389	0.27	0.182	0.0219884
Hk2	1.14891e-06	0.255767	0.878	0.86	0.0221464
Slc39a4	1.15442e-06	0.20789	0.916	0.914	0.0222525
Cop1	1.16479e-06	0.336048	0.475	0.366	0.0224524
Abhd2	1.16761e-06	0.136046	0.996	0.998	0.0225069
Rac1	1.16891e-06	0.319615	0.549	0.427	0.022532
Pik3c2a	1.17458e-06	0.359426	0.471	0.359	0.0226411
Ptpn9	1.18295e-06	0.328914	0.537	0.431	0.0228025
Ranbp17	1.20014e-06	0.424106	0.309	0.214	0.023134
Bzw2	1.20658e-06	0.411189	0.909	0.911	0.023258
Gjb2	1.21609e-06	0.257688	0.772	0.736	0.0234414
Ehmt2	1.22102e-06	0.313977	0.64	0.56	0.0235364
Rab11fip4	1.22715e-06	0.298853	0.505	0.389	0.0236546
Sap30bp	1.24938e-06	0.341673	0.444	0.329	0.0240831
Adcyap1r1	1.25644e-06	-0.612105	0.226	0.308	0.0242191
Pdxdc1	1.26686e-06	0.249155	0.76	0.701	0.0244199
Pex14	1.29798e-06	0.308099	0.523	0.414	0.0250199
Oxct1	1.33448e-06	0.239871	0.959	0.961	0.0257234
Clca3a2	1.36967e-06	0.318896	0.39	0.285	0.0264018
Desi1	1.38368e-06	0.336074	0.523	0.426	0.0266719
Prdx4	1.38917e-06	-0.292705	0.861	0.907	0.0267776
Carmil1	1.38919e-06	0.416361	0.352	0.255	0.026778
Zfp180	1.40551e-06	0.443902	0.273	0.182	0.0270926
Pigu	1.41215e-06	0.293222	0.463	0.348	0.0272207
Bmf	1.41305e-06	0.394082	0.404	0.301	0.027238
Ddx60	1.41703e-06	0.462606	0.331	0.236	0.0273147
Crb3	1.42033e-06	0.311853	0.61	0.503	0.0273783
Pdf	1.44649e-06	0.331906	0.458	0.348	0.0278826
AU022252	1.45034e-06	0.357733	0.477	0.371	0.0279567
Stim1	1.46202e-06	0.387685	0.396	0.292	0.028182
Ilrun	1.47873e-06	0.15515	0.987	0.982	0.0285041
Vps18	1.48279e-06	0.30338	0.58	0.462	0.0285823
Smarca4	1.48289e-06	0.164796	0.982	0.967	0.0285843
Mat2a	1.48773e-06	0.19373	0.978	0.978	0.0286775
Wwp2	1.49246e-06	0.297073	0.632	0.529	0.0287686
Mpdu1	1.50795e-06	0.308175	0.605	0.496	0.0290673
Hdac11	1.5135e-06	0.23167	0.6	0.483	0.0291742
Aff4	1.53189e-06	0.154864	0.989	0.983	0.0295287
Ccz1	1.53205e-06	0.438578	0.36	0.265	0.0295318
Atp7a	1.54423e-06	0.392645	0.397	0.295	0.0297666
Anpep	1.55858e-06	0.433215	0.401	0.3	0.0300433
Brd8	1.5646e-06	0.341296	0.586	0.494	0.0301592
Ammecr1l	1.56769e-06	0.331152	0.548	0.438	0.0302188
Cops5	1.57179e-06	0.287224	0.585	0.466	0.0302978
Srek1ip1	1.57668e-06	0.348297	0.414	0.308	0.0303921
Serinc3	1.58646e-06	0.105934	0.999	1	0.0305806
Lgals3bp	1.59664e-06	0.15432	0.996	0.998	0.0307768
Clint1	1.59813e-06	0.19597	0.982	0.981	0.0308056
Cdh17	1.60917e-06	0.374855	0.58	0.494	0.0310184
Erbb2	1.63227e-06	0.325081	0.493	0.385	0.0314635
Phb	1.63573e-06	0.220345	0.571	0.443	0.0315302
Caprin1	1.63637e-06	0.19588	0.951	0.949	0.0315427
Trak1	1.63672e-06	0.295985	0.577	0.458	0.0315495
Ppip5k1	1.63942e-06	0.471191	0.344	0.253	0.0316014
Elof1	1.65261e-06	0.316665	0.539	0.419	0.0318557
Cilp	1.65379e-06	-0.604697	0.44	0.515	0.0318784
Ppil4	1.65684e-06	0.396799	0.393	0.293	0.0319373
Raph1	1.65739e-06	0.206507	0.863	0.818	0.0319479
Memo1	1.65887e-06	0.28189	0.534	0.41	0.0319764
Sil1	1.66113e-06	0.288281	0.588	0.471	0.0320199
Prpf4	1.66761e-06	0.284447	0.522	0.403	0.0321448
Nsdhl	1.67798e-06	0.366652	0.426	0.317	0.0323447
Dnajb12	1.68472e-06	0.264699	0.653	0.545	0.0324746
Myo5b	1.69823e-06	0.38019	0.398	0.295	0.032735
Shank2	1.70291e-06	0.508792	0.286	0.196	0.0328254
Nop14	1.70871e-06	0.471181	0.288	0.199	0.0329372
Tyro3	1.73236e-06	0.333043	0.489	0.383	0.033393
Zcchc8	1.74287e-06	0.313743	0.462	0.352	0.0335955
Hipk2	1.76113e-06	0.373632	0.376	0.277	0.0339474
Tcim	1.81745e-06	0.318936	0.655	0.562	0.0350331
Mul1	1.8495e-06	0.286868	0.625	0.536	0.0356511
Dennd5a	1.87075e-06	-0.233574	0.846	0.891	0.0360606
Fsd1l	1.88835e-06	0.526721	0.219	0.14	0.0363997
Mpp7	1.88855e-06	0.328766	0.434	0.327	0.0364036
Igfbp2	1.89228e-06	-0.395078	0.691	0.79	0.0364756
Il1r2	1.8929e-06	0.472016	0.297	0.207	0.0364875
Scrn3	1.90341e-06	0.342908	0.433	0.324	0.0366902
Uxs1	1.90605e-06	0.267761	0.553	0.433	0.036741
Psmd7	1.91998e-06	0.243566	0.811	0.784	0.0370094
Igfbp3	1.92988e-06	-0.255414	0.769	0.867	0.0372005
Trim28	1.93249e-06	0.154436	0.974	0.964	0.0372508
Klc2	1.93739e-06	0.349303	0.435	0.331	0.0373451
Kctd3	1.94776e-06	0.295447	0.513	0.397	0.0375451
Emc4	1.95858e-06	0.388216	0.361	0.263	0.0377537
Dpt	1.96015e-06	-0.593455	0.317	0.398	0.0377839
Foxk2	1.96068e-06	0.312618	0.4	0.296	0.037794
Ube2r2	1.96287e-06	0.195768	0.894	0.882	0.0378363
Fam76b	1.97319e-06	0.418635	0.346	0.249	0.0380352
Lbp	1.97764e-06	-0.33626	0.774	0.853	0.038121
Tob1	1.97885e-06	0.224568	0.813	0.764	0.0381444
Mylip	1.98501e-06	0.292091	0.625	0.526	0.038263
Gm20219	1.99904e-06	0.309005	0.456	0.347	0.0385336
B4galt6	1.99914e-06	0.335165	0.486	0.378	0.0385353
Pum1	1.99942e-06	0.301596	0.598	0.491	0.0385409
Atp6v1e1	2.00321e-06	0.11055	0.999	0.999	0.0386139
Tlr2	2.01578e-06	0.291912	0.492	0.373	0.0388562
Tmem245	2.02482e-06	0.33136	0.421	0.313	0.0390304
Lman1	2.03443e-06	-0.172116	0.959	0.977	0.0392157
Hoxb13	2.05311e-06	0.398755	0.729	0.706	0.0395757
Tsc22d2	2.06945e-06	0.375941	0.376	0.277	0.0398907
Cmtr1	2.07892e-06	0.292496	0.538	0.421	0.0400732
Nkiras2	2.08077e-06	0.211792	0.548	0.41	0.0401088
Mbd2	2.11287e-06	0.135593	0.996	0.997	0.0407277
Plekha7	2.12331e-06	0.34535	0.431	0.33	0.0409289
Ppp1r7	2.1346e-06	0.36774	0.444	0.337	0.0411466
Zfp574	2.14871e-06	0.288507	0.562	0.449	0.0414186
Spin1	2.1558e-06	0.429114	0.366	0.273	0.0415551
Rbm45	2.1766e-06	0.363594	0.466	0.364	0.0419562
Retreg1	2.20121e-06	0.366969	0.393	0.294	0.0424306
Col6a3	2.2209e-06	-0.332964	0.498	0.578	0.04281
Pacsin2	2.22582e-06	0.299639	0.545	0.429	0.0429048
Fam83f	2.22791e-06	0.231427	0.831	0.784	0.0429451
Bbs5	2.23041e-06	0.304921	0.354	0.25	0.0429933
Adgrl2	2.23104e-06	0.318335	0.513	0.4	0.0430055
Rasal1	2.24055e-06	0.3634	0.498	0.392	0.0431889
Rtf1	2.24585e-06	0.290592	0.563	0.449	0.043291
Ccnt1	2.24665e-06	0.315382	0.557	0.449	0.0433063
Stac2	2.2516e-06	-0.662472	0.283	0.356	0.0434019
Thy1	2.2646e-06	-0.390012	0.529	0.622	0.0436524
Slc35b3	2.27018e-06	0.4109	0.323	0.228	0.0437599
Trim33	2.27046e-06	0.520554	0.306	0.219	0.0437653
Tasor	2.27422e-06	0.305689	0.507	0.398	0.0438379
Nup188	2.28733e-06	0.421114	0.333	0.241	0.0440906
Erbin	2.29802e-06	0.191133	0.908	0.91	0.0442967
Fech	2.30965e-06	0.330865	0.463	0.354	0.0445208
Aig1	2.3308e-06	0.401562	0.411	0.312	0.0449285
Znrf2	2.363e-06	0.307466	0.485	0.375	0.0455492
Smndc1	2.36505e-06	0.457495	0.293	0.203	0.0455887
Slc9a2	2.36666e-06	0.625466	0.353	0.265	0.0456198
Grk3	2.38009e-06	0.277096	0.606	0.503	0.0458786
Zmym5	2.39032e-06	0.312056	0.423	0.32	0.0460757
Gpr155	2.39047e-06	0.417834	0.89	0.909	0.0460786
Grwd1	2.3982e-06	0.442856	0.25	0.164	0.0462277
Tmem8	2.41327e-06	0.341758	0.388	0.286	0.0465182
Pex13	2.41396e-06	0.428953	0.318	0.226	0.0465315
Sgms1	2.42901e-06	0.3395	0.463	0.365	0.0468216
Lxn	2.45158e-06	0.393776	0.381	0.282	0.0472566
Golph3	2.45937e-06	0.306985	0.567	0.465	0.0474069
Mpst	2.46488e-06	0.373054	0.436	0.336	0.0475131
Myo1b	2.46752e-06	0.386688	0.351	0.253	0.047564
Tmf1	2.49948e-06	0.296988	0.593	0.49	0.0481799
Abt1	2.50085e-06	0.307687	0.518	0.409	0.0482064
S100b	2.51319e-06	0.535484	0.28	0.193	0.0484443
Pus1	2.52331e-06	0.292336	0.586	0.478	0.0486392
Snx14	2.52372e-06	0.343423	0.448	0.34	0.0486473
Amigo1	2.53114e-06	0.436889	0.289	0.199	0.0487902
Rrp7a	2.53268e-06	0.292171	0.496	0.382	0.0488199
Dnaja2	2.54086e-06	0.158606	0.972	0.972	0.0489776
Med10	2.54227e-06	0.270683	0.448	0.336	0.0490049
Fyttd1	2.55695e-06	0.330427	0.432	0.326	0.0492878
Sort1	2.57475e-06	0.355164	0.478	0.375	0.0496308
Svs1	2.57992e-06	-0.20409	0.593	0.717	0.0497305
Pcyt2	2.59718e-06	0.355721	0.446	0.344	0.0500632
Ccdc85c	2.60719e-06	0.541067	0.24	0.159	0.0502561
Slc35a1	2.64488e-06	0.343702	0.44	0.34	0.0509826
5430419D17Rik	2.66602e-06	0.596775	0.357	0.267	0.0513903
Cops2	2.6725e-06	0.418003	0.361	0.265	0.0515151
Nr2f6	2.67541e-06	0.138274	0.983	0.98	0.0515711
Nhp2	2.70235e-06	0.27989	0.66	0.571	0.0520905
Iqce	2.71371e-06	0.361638	0.349	0.25	0.0523094
Nabp2	2.73125e-06	0.361717	0.361	0.262	0.0526476
Cdk18	2.74363e-06	0.441719	0.365	0.27	0.0528863
Nup62	2.78691e-06	0.405601	0.34	0.247	0.0537205
Dnlz	2.7989e-06	0.267447	0.538	0.421	0.0539517
Mfn2	2.81922e-06	0.320996	0.509	0.399	0.0543433
Abca3	2.84371e-06	0.20506	0.866	0.858	0.0548154
Ptov1	2.85117e-06	0.286359	0.537	0.415	0.0549592
Stard10	2.87717e-06	0.20115	0.933	0.931	0.0554603
E330009J07Rik	2.88101e-06	0.234801	0.823	0.806	0.0555343
Mavs	2.88934e-06	0.267066	0.581	0.467	0.055695
Map2k1	2.89248e-06	0.147797	0.977	0.977	0.0557555
Eif4g1	2.9003e-06	0.119741	1	1	0.0559061
Ptbp3	2.9129e-06	0.123419	0.996	0.992	0.0561491
Cgrrf1	2.94415e-06	0.379798	0.307	0.215	0.0567514
Plagl2	2.95837e-06	0.29878	0.442	0.335	0.0570255
Arpc1a	2.96546e-06	0.138667	0.979	0.975	0.0571623
Cdk19	2.9813e-06	0.228844	0.989	0.99	0.0574675
Ipo5	3.00043e-06	0.413985	0.321	0.227	0.0578363
Zfp746	3.05274e-06	0.425261	0.355	0.26	0.0588445
Fam98a	3.06116e-06	0.349123	0.42	0.318	0.059007
Fer1l4	3.0654e-06	0.340211	0.484	0.377	0.0590886
Myef2	3.07133e-06	0.335888	0.465	0.354	0.059203
Ptgr1	3.07229e-06	0.251839	0.836	0.823	0.0592215
Chchd3	3.11976e-06	0.193801	0.887	0.883	0.0601365
2310011J03Rik	3.14006e-06	0.294144	0.574	0.469	0.0605278
Aoc2	3.16655e-06	0.735786	0.162	0.096	0.0610384
Gdpd5	3.18549e-06	0.430509	0.346	0.253	0.0614036
Mob1b	3.21244e-06	0.422147	0.335	0.243	0.0619229
Il17re	3.25236e-06	0.333173	0.415	0.308	0.0626925
Zbtb9	3.26263e-06	0.513469	0.286	0.201	0.0628905
Klrg2	3.26625e-06	0.458919	0.331	0.241	0.0629602
Ciao3	3.27335e-06	0.315294	0.421	0.318	0.0630971
Pfdn6	3.3016e-06	0.259361	0.571	0.458	0.0636416
Prr14	3.30595e-06	0.355995	0.432	0.333	0.0637254
Cltc	3.32229e-06	0.125903	0.998	0.994	0.0640405
Hbb-bs	3.36208e-06	-0.490086	0.745	0.838	0.0648075
Pygb	3.39111e-06	0.213291	0.914	0.919	0.0653671
Fam210b	3.43284e-06	0.267859	0.822	0.806	0.0661715
Itgb6	3.43875e-06	0.307221	0.706	0.652	0.0662854
Ddx3x	3.44788e-06	0.108967	1	0.997	0.0664614
Igha	3.45703e-06	-0.259681	0.621	0.718	0.0666376
Taf6l	3.46606e-06	0.421018	0.304	0.215	0.0668119
Ddb1	3.47479e-06	0.123814	0.999	0.998	0.06698
Sdc4	3.48056e-06	0.103402	1	1	0.0670913
Cdk7	3.48619e-06	0.277227	0.531	0.41	0.0671997
Cmbl	3.57258e-06	0.380988	0.415	0.318	0.0688651
Rab40c	3.57674e-06	0.344933	0.432	0.327	0.0689452
Nmi	3.57834e-06	0.293939	0.531	0.416	0.068976
Prxl2c	3.58057e-06	0.374764	0.36	0.263	0.0690191
Cdc42ep1	3.58433e-06	0.212545	0.799	0.744	0.0690916
Wdr18	3.59101e-06	0.26868	0.676	0.586	0.0692203
Rap1gap	3.61539e-06	0.272591	0.634	0.546	0.0696902
Gm19684	3.62233e-06	0.377056	0.351	0.254	0.0698239
Nptxr	3.62972e-06	0.347381	0.483	0.389	0.0699664
Zdhhc1	3.63089e-06	0.367367	0.35	0.255	0.069989
Mdga1	3.6554e-06	0.942043	0.11	0.057	0.0704615
Oas1a	3.67839e-06	0.299536	0.557	0.448	0.0709046
Pdk2	3.6855e-06	0.331332	0.526	0.425	0.0710418
P4hb	3.6862e-06	0.158123	0.997	0.997	0.0710552
Tut4	3.71023e-06	0.26647	0.544	0.424	0.0715183
Prr15	3.72689e-06	0.519588	0.279	0.195	0.0718395
Rhpn2	3.72842e-06	0.38863	0.378	0.283	0.0718689
Ash2l	3.73585e-06	0.287621	0.512	0.405	0.0720123
Srp72	3.7647e-06	0.21411	0.823	0.8	0.0725683
Phip	3.77145e-06	0.311332	0.563	0.467	0.0726985
Intu	3.80058e-06	0.310852	0.477	0.37	0.0732599
Pdzk1	3.80086e-06	0.440823	0.353	0.261	0.0732654
Llgl2	3.82161e-06	0.183067	0.892	0.87	0.0736653
Acbd6	3.88678e-06	0.280363	0.515	0.408	0.0749215
Cd209a	3.92438e-06	-0.777141	0.171	0.245	0.0756464
Arl4a	4.02829e-06	0.56824	0.221	0.145	0.0776493
Cd163	4.05488e-06	-0.765518	0.197	0.27	0.0781618
E2f3	4.06573e-06	0.475163	0.271	0.187	0.0783711
Ist1	4.085e-06	0.281	0.655	0.566	0.0787424
Chd7	4.15355e-06	0.411528	0.353	0.261	0.0800638
Canx	4.15693e-06	0.1705	0.977	0.981	0.080129
Rgs2	4.16173e-06	0.426352	0.868	0.864	0.0802214
Fyb2	4.19686e-06	0.393544	0.404	0.313	0.0808986
Tom1l1	4.21588e-06	0.3782	0.346	0.252	0.0812653
Cfap20	4.24851e-06	0.39786	0.316	0.225	0.0818942
Ccdc120	4.24895e-06	0.221322	0.597	0.472	0.0819028
Zdhhc4	4.24921e-06	0.368136	0.376	0.282	0.0819077
Slc5a1	4.26441e-06	0.437555	0.316	0.227	0.0822009
Setd2	4.33232e-06	0.234318	0.767	0.717	0.0835098
Pgk1	4.3521e-06	0.227664	0.927	0.916	0.083891
Ltv1	4.35421e-06	0.555221	0.213	0.137	0.0839317
Fam234b	4.35597e-06	0.369964	0.441	0.341	0.0839656
Ccdc58	4.36481e-06	0.398811	0.371	0.277	0.0841361
Fancl	4.44594e-06	0.325952	0.364	0.265	0.0856999
Pex19	4.46972e-06	0.304086	0.468	0.364	0.0861583
Ccni	4.47247e-06	0.272822	0.445	0.333	0.0862114
Uhrf1bp1l	4.50323e-06	0.300413	0.544	0.435	0.0868043
Dlg3	4.50862e-06	0.365101	0.418	0.324	0.0869083
Cdk4	4.52433e-06	0.163742	0.92	0.906	0.0872109
Ccdc125	4.53208e-06	0.357979	0.442	0.342	0.0873604
H2-DMb1	4.54945e-06	-0.304482	0.626	0.703	0.0876953
Casp4	4.55103e-06	0.325619	0.421	0.322	0.0877257
Slc9a1	4.56632e-06	0.368546	0.5	0.406	0.0880204
Faah	4.57211e-06	0.251719	0.638	0.545	0.088132
Klc3	4.58286e-06	0.514585	0.271	0.188	0.0883393
Gclm	4.59259e-06	0.218646	0.915	0.908	0.0885269
Rph3al	4.61822e-06	0.357203	0.317	0.223	0.0890208
Folr1	4.66363e-06	0.371358	0.339	0.247	0.0898961
Rasd1	4.67107e-06	0.332378	0.61	0.517	0.0900395
Eln	4.67544e-06	-0.502249	0.367	0.445	0.0901237
Sp5	4.67709e-06	0.507311	0.281	0.195	0.0901555
Eva1a	4.6872e-06	0.249948	0.62	0.522	0.0903505
Il18bp	4.69273e-06	0.444755	0.345	0.255	0.090457
Fbxo46	4.7051e-06	0.368268	0.358	0.26	0.0906955
Ppme1	4.72515e-06	0.252546	0.493	0.381	0.0910819
Rap1gap2	4.73029e-06	0.394694	0.543	0.454	0.0911811
Sat1	4.7339e-06	0.152636	0.986	0.988	0.0912506
Trim23	4.76245e-06	0.359542	0.353	0.259	0.0918011
Akap8l	4.77498e-06	0.2749	0.493	0.378	0.0920426
Abcc4	4.81015e-06	0.196426	0.907	0.915	0.0927205
Atp2b1	4.81119e-06	0.240911	0.512	0.397	0.0927405
Ppp1r3b	4.84398e-06	0.203848	0.389	0.295	0.0933725
Dph3	4.90348e-06	0.304437	0.519	0.414	0.0945196
Atp13a2	4.92053e-06	-0.254261	0.846	0.893	0.0948482
Fxyd5	4.92548e-06	-0.258589	0.774	0.856	0.0949435
Stk38l	4.93032e-06	0.269873	0.559	0.436	0.0950369
Yipf5	4.99648e-06	0.284923	0.502	0.386	0.0963121
Pikfyve	5.03509e-06	0.321485	0.465	0.36	0.0970564
Aplp1	5.03749e-06	0.562545	0.234	0.157	0.0971027
Plbd2	5.03829e-06	0.299054	0.555	0.444	0.0971181
Vkorc1	5.04209e-06	-0.265232	0.767	0.826	0.0971912
Nek4	5.05415e-06	0.459277	0.221	0.143	0.0974238
Tnfrsf21	5.08094e-06	0.287541	0.711	0.654	0.0979401
Prr9	5.08394e-06	0.604937	0.357	0.264	0.0979981
Usp14	5.11168e-06	0.215263	0.834	0.817	0.0985328
Bmyc	5.12194e-06	0.191093	0.898	0.883	0.0987305
Zfp827	5.13332e-06	0.283749	0.495	0.387	0.0989498
Pakap,1	5.17349e-06	-0.2699	0.798	0.846	0.0997242
Arap1	5.1773e-06	-0.233914	0.769	0.851	0.0997977
Grpel1	5.20082e-06	0.209526	0.86	0.842	0.100251
Bmpr1a	5.21902e-06	0.459277	0.323	0.237	0.100602
Eif2s3x	5.22878e-06	0.46657	0.287	0.202	0.10079
Ccdc47	5.22921e-06	0.33541	0.438	0.337	0.100798
Ly96	5.24363e-06	0.272301	0.403	0.298	0.101076
Atp6v1h	5.25378e-06	0.296239	0.511	0.416	0.101272
Lum	5.30779e-06	-0.634956	0.258	0.336	0.102313
Edn1	5.32124e-06	0.282074	0.693	0.633	0.102572
St7l	5.3306e-06	0.468084	0.23	0.152	0.102753
Arhgap39	5.34278e-06	0.321107	0.42	0.319	0.102987
Oas2	5.35533e-06	0.329371	0.471	0.366	0.103229
Tmem150c	5.38528e-06	0.490395	0.243	0.164	0.103807
Slc5a8	5.39854e-06	0.826915	0.33	0.255	0.104062
Ptprd	5.41277e-06	0.48084	0.279	0.196	0.104337
Coq3	5.4363e-06	0.362238	0.39	0.292	0.10479
Rnf39	5.46032e-06	0.445235	0.258	0.178	0.105253
Pkmyt1	5.4615e-06	0.375599	0.331	0.239	0.105276
Snx25	5.46643e-06	0.364842	0.379	0.283	0.105371
Rcor2	5.49307e-06	0.421423	0.346	0.258	0.105884
Iah1	5.50791e-06	0.340443	0.476	0.378	0.106171
Ddx17	5.51361e-06	0.130615	0.996	0.996	0.10628
Rarres2	5.51595e-06	-0.46804	0.451	0.515	0.106325
Max	5.57937e-06	0.43472	0.328	0.237	0.107548
Crebl2	5.58779e-06	0.334977	0.467	0.365	0.10771
Arhgef38	5.60143e-06	0.270161	0.766	0.742	0.107973
Rnf31	5.60424e-06	0.294277	0.555	0.45	0.108027
Vars	5.63485e-06	0.121241	0.993	0.997	0.108617
1110008P14Rik	5.6665e-06	0.218856	0.898	0.884	0.109227
Vac14	5.73723e-06	0.291234	0.516	0.409	0.110591
Zmynd19	5.74948e-06	0.27609	0.527	0.414	0.110827
Cct3	5.79254e-06	0.121176	0.996	0.996	0.111657
Lrrc8d	5.79693e-06	0.332375	0.475	0.367	0.111742
Zscan2	5.8065e-06	0.371101	0.315	0.223	0.111926
Gprc5a	5.812e-06	0.393158	0.38	0.284	0.112032
Tmem117	5.82565e-06	0.337929	0.495	0.393	0.112295
Tgfa	5.83067e-06	0.289442	0.601	0.499	0.112392
Cenpx	5.84824e-06	0.255631	0.509	0.4	0.112731
Csde1	5.86235e-06	0.187528	0.919	0.896	0.113003
Rab32	5.86288e-06	0.242808	0.812	0.795	0.113013
Serpinb5	5.90513e-06	0.43961	0.294	0.208	0.113827
Atg7	5.90656e-06	0.324836	0.47	0.364	0.113855
Clk2	5.93281e-06	0.321774	0.397	0.296	0.114361
Cnot7	5.95782e-06	0.304654	0.483	0.374	0.114843
Acvr2a	6.0026e-06	0.262154	0.416	0.311	0.115706
Rheb	6.03858e-06	0.32292	0.536	0.432	0.1164
Asap3	6.03901e-06	0.374914	0.435	0.34	0.116408
Med23	6.12323e-06	0.475124	0.303	0.218	0.118031
Pick1	6.14399e-06	0.258315	0.712	0.643	0.118432
Cdk8	6.14832e-06	0.348297	0.33	0.235	0.118515
Nmnat1	6.15231e-06	0.454224	0.267	0.184	0.118592
Pkp1	6.17761e-06	0.341673	0.337	0.246	0.11908
Rnf139	6.18099e-06	0.580113	0.235	0.159	0.119145
Gdpd3	6.20596e-06	0.540262	0.203	0.13	0.119626
Maea	6.22729e-06	0.276036	0.496	0.382	0.120037
Sorl1	6.27107e-06	0.185307	0.931	0.935	0.120881
Hacd1	6.28744e-06	0.525272	0.267	0.188	0.121197
Galk2	6.28893e-06	0.259157	0.543	0.431	0.121225
Ebag9	6.31703e-06	0.358241	0.381	0.284	0.121767
Mex3a	6.34369e-06	0.350994	0.337	0.243	0.122281
Cdc23	6.35006e-06	0.269762	0.445	0.337	0.122404
Pcbp1	6.39711e-06	0.171201	0.921	0.928	0.123311
Zfp319	6.46731e-06	0.267173	0.513	0.398	0.124664
BC016579	6.46967e-06	0.332004	0.345	0.247	0.124709
Fbrsl1	6.48456e-06	0.222732	0.866	0.853	0.124996
Phf3	6.48511e-06	0.279392	0.522	0.407	0.125007
Pyroxd1	6.54054e-06	0.306111	0.64	0.564	0.126075
Nfx1	6.55321e-06	0.249211	0.551	0.435	0.12632
Nbr1	6.56421e-06	0.269413	0.525	0.408	0.126532
Magohb	6.59059e-06	0.409464	0.332	0.242	0.12704
Arl4d	6.59737e-06	0.523287	0.257	0.178	0.127171
Tmem87b	6.6358e-06	0.292067	0.466	0.365	0.127912
Slc37a1	6.64322e-06	0.301511	0.479	0.375	0.128055
Ppip5k2	6.66456e-06	0.33627	0.428	0.325	0.128466
Rbbp7	6.66459e-06	0.325245	0.577	0.48	0.128467
Ino80d	6.68609e-06	0.341537	0.364	0.267	0.128881
Acot11	6.79319e-06	0.334387	0.391	0.295	0.130946
Unc93b1	6.79928e-06	-0.215046	0.901	0.932	0.131063
Tmem14c	6.82859e-06	0.139285	0.963	0.957	0.131628
Nipsnap3b	6.83628e-06	0.348542	0.429	0.33	0.131776
Cdca7l	6.89335e-06	0.40736	0.32	0.231	0.132876
Lrrfip1	6.90089e-06	0.130735	0.997	0.994	0.133022
Epb41l2	6.90773e-06	-0.277201	0.68	0.743	0.133153
Tctn1	6.91214e-06	0.36342	0.35	0.255	0.133238
Smim31	6.93028e-06	0.462984	0.261	0.179	0.133588
Glyr1	6.93432e-06	0.324055	0.423	0.321	0.133666
Chchd4	6.98098e-06	0.334396	0.434	0.335	0.134565
Zzz3	7.02365e-06	0.456075	0.276	0.192	0.135388
Kdm1a	7.04826e-06	0.29025	0.491	0.39	0.135862
Vars2	7.16189e-06	0.315616	0.446	0.342	0.138053
Bex3	7.18818e-06	0.138237	0.978	0.978	0.138559
Gpd1	7.208e-06	0.276214	0.742	0.699	0.138941
Rab22a	7.27532e-06	0.267114	0.542	0.433	0.140239
Wdr73	7.29381e-06	0.443915	0.305	0.219	0.140595
Tbc1d12	7.30505e-06	0.461292	0.292	0.209	0.140812
Mtfr1	7.34034e-06	0.417926	0.331	0.244	0.141492
Six1	7.35939e-06	0.426383	0.449	0.36	0.14186
Lcor	7.40065e-06	0.192978	0.888	0.862	0.142655
Vps36	7.40555e-06	0.275392	0.537	0.418	0.142749
Epb41	7.41514e-06	0.139224	0.974	0.972	0.142934
Naa40	7.43848e-06	0.3191	0.489	0.385	0.143384
Creld2	7.45489e-06	-0.291174	0.959	0.969	0.1437
Ccser2	7.49154e-06	0.202145	0.876	0.85	0.144407
Mpzl3	7.53385e-06	0.346105	0.44	0.34	0.145223
Prpf3	7.54046e-06	0.356198	0.365	0.27	0.14535
Eya3	7.56572e-06	0.232101	0.702	0.618	0.145837
Pkp2	7.56754e-06	0.277266	0.568	0.456	0.145872
Mmaa	7.59847e-06	0.345238	0.417	0.319	0.146468
Usp6nl	7.61228e-06	0.537111	0.222	0.147	0.146734
Fam124a	7.67832e-06	0.319208	0.478	0.379	0.148007
Ildr1	7.70335e-06	0.21616	0.79	0.739	0.14849
Wipf2	7.88908e-06	0.315812	0.398	0.298	0.15207
Npas2	7.94525e-06	0.409938	0.377	0.287	0.153153
Nras	7.9767e-06	0.295706	0.506	0.4	0.153759
Med9	7.99328e-06	0.26191	0.455	0.347	0.154078
Gjb1	8.06475e-06	0.295311	0.478	0.367	0.155456
Etv6	8.10439e-06	0.158931	0.979	0.976	0.15622
Clec10a	8.25503e-06	-0.652691	0.26	0.337	0.159124
Por	8.28857e-06	0.144403	0.987	0.99	0.15977
Lonrf1	8.31277e-06	0.350693	0.496	0.394	0.160237
Bahcc1	8.34935e-06	0.335043	0.497	0.395	0.160942
Gga3	8.3579e-06	0.352086	0.323	0.233	0.161107
Lpcat4	8.37214e-06	0.203349	0.929	0.923	0.161381
Cab39	8.43529e-06	0.139228	0.963	0.973	0.162599
Akr1e1	8.44756e-06	0.362898	0.359	0.265	0.162835
Tlcd1	8.58533e-06	0.548585	0.182	0.113	0.165491
Casz1	8.61272e-06	0.374799	0.346	0.253	0.166019
Fdx2	8.68915e-06	0.346658	0.373	0.279	0.167492
Nck2	8.76471e-06	0.396857	0.328	0.238	0.168948
Msn	8.79748e-06	-0.156353	0.939	0.967	0.16958
Tdrp	8.80226e-06	0.411907	0.25	0.168	0.169672
Tmem218	8.82899e-06	0.597052	0.172	0.106	0.170188
Rbbp4	8.83455e-06	0.166154	0.959	0.967	0.170295
Ccnt2	8.8372e-06	0.350822	0.441	0.348	0.170346
Abhd4	8.85887e-06	0.310554	0.449	0.347	0.170764
Taf11	8.87974e-06	0.250908	0.52	0.402	0.171166
Irf8	8.93408e-06	-0.23863	0.612	0.693	0.172213
Tbc1d5	9.00193e-06	0.39494	0.318	0.229	0.173521
Swi5	9.0034e-06	0.171086	0.928	0.918	0.17355
Natd1	9.00344e-06	0.334977	0.463	0.368	0.17355
AW209491	9.06247e-06	0.26247	0.429	0.324	0.174688
Mvb12b	9.10766e-06	0.313766	0.414	0.313	0.175559
Hspa14	9.12692e-06	0.297728	0.389	0.289	0.175931
Igf1r	9.16163e-06	0.369332	0.41	0.315	0.1766
Pkp3	9.16502e-06	0.22924	0.786	0.759	0.176665
Mipep	9.23206e-06	0.25466	0.59	0.482	0.177957
Saa3	9.26701e-06	0.174468	0.385	0.294	0.178631
Akr1a1	9.29962e-06	0.135314	0.989	0.988	0.17926
Crybg2	9.32249e-06	0.351852	0.438	0.345	0.1797
Asb13	9.33009e-06	0.273361	0.556	0.451	0.179847
Sh2d4a	9.43552e-06	0.277096	0.628	0.544	0.181879
Ocln	9.43718e-06	0.366596	0.347	0.256	0.181911
Pcm1	9.45014e-06	0.437251	0.286	0.203	0.182161
Atp9a	9.58918e-06	0.289674	0.587	0.49	0.184841
Echs1	9.6024e-06	0.266981	0.659	0.58	0.185096
Tns1	9.66785e-06	-0.39121	0.493	0.559	0.186358
Slc7a11	9.67671e-06	0.184436	0.284	0.198	0.186528
LTO1	9.6795e-06	0.307699	0.499	0.394	0.186582
Tfg	9.7478e-06	0.428689	0.27	0.188	0.187899
Tmeff1	9.78904e-06	0.445297	0.376	0.295	0.188693
Mthfsd	9.87997e-06	0.253499	0.601	0.487	0.190446
Zmym3	9.90789e-06	0.27144	0.58	0.485	0.190984
Pip5k1a	9.9857e-06	0.486681	0.303	0.223	0.192484
Grtp1	1.00443e-05	0.392163	0.287	0.201	0.193615
Steap2	1.01387e-05	0.312575	0.541	0.433	0.195434
Vhl	1.01409e-05	0.290479	0.448	0.342	0.195475
Efna5	1.02373e-05	0.330439	0.43	0.334	0.197333
Dgcr6	1.03182e-05	0.309057	0.414	0.314	0.198894
Gabpb1	1.0324e-05	0.467297	0.261	0.182	0.199006
Lemd3	1.03997e-05	0.413247	0.294	0.209	0.200465
Ggnbp2	1.04434e-05	0.279471	0.602	0.508	0.201307
Eif2s3y	1.04455e-05	0.268199	0.686	0.62	0.201347
Qrich1	1.04463e-05	0.273794	0.512	0.405	0.201363
Tmem241	1.04492e-05	0.483931	0.258	0.181	0.201419
Ndufaf2	1.0606e-05	0.241446	0.589	0.478	0.204441
Pigyl	1.06727e-05	0.295778	0.435	0.335	0.205726
Tpd52l1	1.07195e-05	0.461162	0.291	0.208	0.206629
Shkbp1	1.07393e-05	0.275279	0.511	0.403	0.207011
Cstf2	1.07784e-05	0.319621	0.41	0.312	0.207765
Arpc1b	1.07916e-05	0.102594	1	1	0.20802
Esyt3	1.09001e-05	0.396334	0.342	0.253	0.210111
Brix1	1.09046e-05	0.242365	0.632	0.536	0.210197
Zfp91	1.09059e-05	0.224145	0.651	0.545	0.210223
Esf1	1.09063e-05	0.33558	0.371	0.277	0.210229
Arl5b	1.09107e-05	0.440543	0.287	0.204	0.210316
Rhoc	1.0953e-05	0.315589	0.566	0.472	0.21113
Cadm1	1.09867e-05	0.173242	0.939	0.931	0.21178
Bsdc1	1.10291e-05	0.288785	0.581	0.491	0.212597
Znhit1	1.10408e-05	0.169243	0.926	0.92	0.212822
Gm8909	1.11101e-05	0.203416	0.939	0.938	0.214158
Mapk6	1.1121e-05	0.325466	0.373	0.276	0.214369
Zbtb21	1.11766e-05	0.273519	0.446	0.337	0.215441
Vps45	1.12067e-05	0.275615	0.483	0.378	0.216021
Oasl1	1.12538e-05	0.378444	0.51	0.405	0.216928
Fbrs	1.13359e-05	0.333873	0.274	0.189	0.218511
Heatr5a	1.13691e-05	0.436387	0.256	0.176	0.21915
Sgsm2	1.13989e-05	0.358124	0.356	0.265	0.219726
Grb7	1.14232e-05	0.189836	0.907	0.914	0.220193
Vezt	1.14343e-05	0.309701	0.403	0.305	0.220407
Syncrip	1.14709e-05	0.145146	0.963	0.973	0.221112
Spns1	1.15295e-05	0.287652	0.567	0.466	0.222243
Polr2a	1.15455e-05	0.382248	0.374	0.283	0.222551
Rita1	1.16364e-05	0.544166	0.231	0.158	0.224304
Asnsd1	1.16413e-05	0.26414	0.597	0.486	0.224397
Paip2	1.16984e-05	0.18031	0.922	0.917	0.225498
Tesc	1.17151e-05	0.392163	0.68	0.658	0.22582
Atxn7l3b	1.17448e-05	0.255545	0.594	0.497	0.226394
Ap3m2	1.17473e-05	0.451057	0.246	0.168	0.22644
9130023H24Rik	1.17759e-05	0.367288	0.292	0.206	0.226992
Tmem186	1.18873e-05	0.218895	0.537	0.417	0.229141
Vdac2	1.19342e-05	0.15904	0.954	0.952	0.230044
Cox6c	1.19476e-05	0.163692	0.922	0.932	0.230302
Pvr	1.20233e-05	0.374241	0.357	0.267	0.231761
Rwdd2b	1.20278e-05	0.443376	0.229	0.153	0.231848
Actr2	1.20975e-05	0.324948	0.381	0.288	0.233192
Itga2	1.21245e-05	0.28639	0.744	0.723	0.233711
Rab44	1.21376e-05	0.237729	0.365	0.265	0.233965
Iglc3	1.21453e-05	-0.147771	0.228	0.301	0.234112
Eif6	1.21604e-05	0.156609	0.983	0.97	0.234404
Prkcz	1.22008e-05	0.283137	0.495	0.395	0.235183
Txnl4a	1.23185e-05	0.25159	0.514	0.402	0.237452
2310061I04Rik	1.24212e-05	0.273752	0.449	0.345	0.239431
Hivep2	1.25392e-05	0.382622	0.314	0.225	0.241706
Azin1	1.25619e-05	0.265167	0.451	0.348	0.242144
Paxx	1.26803e-05	0.352405	0.385	0.291	0.244426
Synrg	1.27565e-05	0.333833	0.427	0.327	0.245893
Zbtb10	1.28155e-05	0.410056	0.349	0.263	0.247032
Zc3h12d	1.28179e-05	0.442374	0.345	0.262	0.247078
Gbp2	1.28367e-05	0.396282	0.331	0.242	0.247441
Macc1	1.28874e-05	0.351521	0.347	0.258	0.248417
Eef2kmt	1.2919e-05	0.259846	0.56	0.447	0.249026
Nans	1.29345e-05	0.148479	0.971	0.975	0.249325
Uqcr10	1.31268e-05	0.164517	0.963	0.976	0.253032
Gigyf2	1.31561e-05	0.216924	0.621	0.509	0.253597
Hbs1l	1.31779e-05	0.25179	0.526	0.417	0.254016
Wdyhv1	1.31944e-05	0.369845	0.338	0.251	0.254336
H2-Q4	1.32187e-05	0.392163	0.365	0.279	0.254803
Kif13b	1.32514e-05	0.35747	0.383	0.289	0.255433
Hccs	1.32592e-05	0.380827	0.324	0.235	0.255585
Atp6v0c	1.32714e-05	0.141778	0.943	0.938	0.255819
Cd99l2	1.32991e-05	0.157944	0.928	0.901	0.256353
Arhgap8	1.33911e-05	0.311993	0.391	0.295	0.258127
Vipas39	1.34011e-05	0.402777	0.385	0.301	0.25832
Bhlhe40	1.34567e-05	0.134228	0.981	0.981	0.259392
Dhrs3	1.36233e-05	0.119108	0.999	0.999	0.262602
Bmt2	1.3709e-05	0.243603	0.522	0.407	0.264254
Myo10	1.37181e-05	0.3047	0.641	0.568	0.26443
Dnajc11	1.37358e-05	0.267489	0.519	0.411	0.264771
Rer1	1.3813e-05	0.136311	0.986	0.988	0.266259
Rars	1.38599e-05	0.168216	0.944	0.947	0.267163
Hist3h2a	1.39097e-05	0.336899	0.402	0.306	0.268123
Irs2	1.40085e-05	-0.437687	0.428	0.492	0.270027
Tmem43	1.40539e-05	0.284293	0.527	0.419	0.270904
Ncstn	1.40704e-05	0.143309	0.971	0.961	0.271221
Tmem203	1.41123e-05	0.516733	0.282	0.205	0.272028
Traf6	1.41196e-05	0.299054	0.415	0.319	0.272169
Syne2	1.42291e-05	0.452263	0.239	0.162	0.27428
Smim41	1.43554e-05	-0.667338	0.201	0.271	0.276715
Klhdc7a	1.44466e-05	0.15846	0.933	0.929	0.278473
Nup93	1.45196e-05	0.39675	0.288	0.205	0.27988
Scrib	1.4545e-05	0.252413	0.596	0.497	0.280369
Ddx19b	1.45552e-05	0.637825	0.154	0.093	0.280566
Hmox2	1.4568e-05	0.348402	0.387	0.295	0.280812
Ercc2	1.4589e-05	0.243603	0.539	0.429	0.281218
Cops3	1.45953e-05	0.249782	0.478	0.369	0.281339
Uros	1.46407e-05	0.441838	0.29	0.211	0.282213
Ccdc50	1.47062e-05	0.261705	0.537	0.429	0.283477
Atp6ap1	1.47202e-05	0.133139	0.992	0.991	0.283747
Mmp28	1.47292e-05	0.394101	0.278	0.196	0.283921
Nr2c2ap	1.47934e-05	0.283013	0.463	0.354	0.285158
Tmem101	1.47943e-05	0.300945	0.449	0.352	0.285174
Hdac5	1.48227e-05	0.493761	0.233	0.158	0.285723
Trim68	1.48256e-05	0.302804	0.419	0.321	0.285778
Prob1	1.48539e-05	0.468514	0.23	0.156	0.286324
Pex16	1.48872e-05	0.332279	0.406	0.312	0.286965
Gsto1	1.4896e-05	0.198682	0.987	0.989	0.287135
Iars2	1.49374e-05	0.249953	0.575	0.468	0.287933
Ptcd2	1.50486e-05	0.41031	0.3	0.217	0.290078
Plekha3	1.51156e-05	0.257354	0.45	0.345	0.291368
Lad1	1.52316e-05	0.260607	0.784	0.769	0.293603
Capzb	1.52856e-05	0.165098	0.967	0.957	0.294645
Tmem125	1.5404e-05	0.244606	0.512	0.401	0.296928
Prkcd	1.54475e-05	0.239285	0.525	0.414	0.297766
Adgra3	1.55053e-05	0.361369	0.429	0.339	0.298881
Dop1b	1.5511e-05	0.343376	0.512	0.414	0.298989
Lrrn1	1.55114e-05	0.395522	0.237	0.161	0.298998
Rrp12	1.55619e-05	0.314452	0.29	0.203	0.29997
Nprl3	1.56449e-05	0.297045	0.419	0.322	0.301572
Setbp1	1.57053e-05	0.415956	0.366	0.283	0.302734
Strip2	1.57483e-05	0.369106	0.346	0.255	0.303565
Lmntd2	1.57605e-05	0.47414	0.251	0.175	0.303798
Dhx8	1.57843e-05	0.337862	0.337	0.247	0.304258
Bclaf1	1.5788e-05	0.154141	0.892	0.889	0.304329
Ccdc86	1.59312e-05	0.311143	0.473	0.374	0.307089
Tesk1	1.59483e-05	0.237461	0.569	0.456	0.30742
Tmem132a	1.60417e-05	0.304267	0.53	0.426	0.309219
Ppt1	1.6112e-05	-0.186339	0.986	0.988	0.310574
Hist1h4i	1.61341e-05	0.299321	0.61	0.541	0.311002
Dctn6	1.61628e-05	0.328513	0.459	0.366	0.311554
Krt7	1.61639e-05	0.190618	0.966	0.974	0.311575
Gtf2e2	1.62151e-05	0.272183	0.437	0.335	0.312563
B9d1	1.63795e-05	0.370137	0.297	0.211	0.315731
Emc6	1.6398e-05	0.320869	0.436	0.342	0.316088
Slc26a4	1.6536e-05	0.452908	0.398	0.314	0.318747
Epb41l4b	1.65407e-05	0.196175	0.819	0.796	0.318838
Rassf7	1.65455e-05	0.27015	0.453	0.355	0.318931
Padi2	1.65698e-05	0.299853	0.533	0.432	0.319399
Rsad1	1.66451e-05	0.550769	0.224	0.152	0.32085
Rbp1	1.67712e-05	-0.215412	0.876	0.948	0.323282
Atp5d	1.69115e-05	0.133988	0.993	0.987	0.325986
Med14	1.69818e-05	0.321774	0.45	0.352	0.327342
4930503B20Rik	1.71396e-05	0.353118	0.32	0.234	0.330382
Zswim8	1.71674e-05	0.309584	0.505	0.404	0.330918
Rbm10	1.71915e-05	0.442841	0.294	0.215	0.331383
Rev1	1.73142e-05	0.345296	0.328	0.237	0.333748
Rpa3	1.73174e-05	0.356467	0.353	0.265	0.333811
Dxo	1.73289e-05	0.362427	0.368	0.281	0.334031
Rab3gap1	1.73655e-05	0.286418	0.539	0.442	0.334738
Dctn4	1.74327e-05	0.295778	0.467	0.369	0.336033
Gys1	1.75346e-05	0.247474	0.55	0.444	0.337997
Zbtb18	1.75822e-05	0.30706	0.434	0.336	0.338915
Arhgap26	1.75997e-05	0.289099	0.447	0.342	0.339251
Ica1	1.76436e-05	0.330762	0.331	0.242	0.340098
Lama5	1.76883e-05	0.193283	0.87	0.845	0.34096
Gclc	1.76997e-05	0.356539	0.363	0.273	0.34118
Map3k5	1.7733e-05	0.275235	0.52	0.407	0.341822
Pdcd11	1.78948e-05	0.237044	0.561	0.449	0.344941
Nfs1	1.80852e-05	0.48966	0.244	0.169	0.34861
Vps26b	1.82029e-05	0.254489	0.502	0.396	0.350878
Frmd4b	1.82507e-05	0.216229	0.781	0.752	0.3518
Slc12a7	1.82863e-05	0.290592	0.474	0.373	0.352486
Zfp428	1.83198e-05	0.321323	0.34	0.247	0.353132
Dcaf1	1.83428e-05	0.724738	0.119	0.066	0.353576
Ubr7	1.84049e-05	0.281132	0.413	0.314	0.354773
Slc16a12	1.84908e-05	0.342643	0.434	0.341	0.356429
Stxbp5	1.8591e-05	0.371699	0.348	0.264	0.35836
Plekhg1	1.86536e-05	0.300579	0.521	0.423	0.359567
Cacul1	1.87336e-05	0.281132	0.555	0.454	0.361109
Cd248	1.87388e-05	-0.323551	0.516	0.586	0.361208
Chd1l	1.87417e-05	0.385374	0.32	0.235	0.361265
Pex7	1.87772e-05	0.356479	0.396	0.306	0.361948
Wdr4	1.88014e-05	0.265351	0.503	0.401	0.362416
Eloa	1.88672e-05	0.257984	0.569	0.467	0.363685
Slc30a9	1.88887e-05	0.354819	0.362	0.271	0.364099
Spdef	1.89301e-05	0.31879	0.718	0.705	0.364897
Zkscan6	1.90544e-05	0.382049	0.309	0.224	0.367293
Crtc2	1.91205e-05	0.261198	0.408	0.307	0.368566
Ppan	1.91221e-05	0.347011	0.445	0.355	0.368598
2011-09-01	1.9242e-05	-0.230131	0.741	0.807	0.37091
Polr3b	1.92794e-05	0.366962	0.33	0.241	0.37163
Sumo3	1.93418e-05	0.266018	0.562	0.451	0.372832
Snrpd3	1.9528e-05	0.171366	0.942	0.93	0.376422
Ttll12	1.95474e-05	0.427746	0.274	0.194	0.376795
Zfp280d	1.96103e-05	0.361717	0.359	0.271	0.378007
Akap13	1.96374e-05	0.161947	0.921	0.917	0.378531
Zfand2b	1.96787e-05	0.327398	0.376	0.283	0.379328
Zfp664	1.96966e-05	0.239407	0.761	0.735	0.379671
Pheta1	1.9702e-05	0.319774	0.314	0.223	0.379776
Ddx1	2.00345e-05	0.239687	0.539	0.431	0.386185
Eepd1	2.00744e-05	0.277133	0.648	0.574	0.386953
Ppm1h	2.01027e-05	0.311386	0.373	0.279	0.3875
H2-Aa	2.01234e-05	-0.185491	0.85	0.936	0.387899
Mkrn2	2.01943e-05	0.321774	0.382	0.289	0.389265
Zcchc7	2.03329e-05	0.35107	0.371	0.282	0.391937
Svs6	2.04726e-05	-0.154728	0.713	0.8	0.394629
Zer1	2.04767e-05	0.257781	0.468	0.365	0.39471
Commd8	2.05212e-05	0.244835	0.614	0.515	0.395567
Zfp764	2.05811e-05	0.719366	0.121	0.068	0.39672
Mcee	2.059e-05	0.301883	0.429	0.333	0.396893
Orc2	2.06222e-05	0.285786	0.46	0.36	0.397514
Abcd3	2.07134e-05	0.199375	0.804	0.787	0.399271
Bpnt1	2.07372e-05	0.141917	0.947	0.936	0.399729
Galnt7	2.07775e-05	0.274678	0.507	0.402	0.400507
Tnfrsf11a	2.0983e-05	0.37498	0.322	0.238	0.404468
Ppp1r16a	2.10754e-05	0.357505	0.465	0.373	0.406249
Cda	2.1147e-05	0.563412	0.242	0.17	0.40763
Fbxo42	2.11864e-05	0.271733	0.419	0.324	0.408388
Tmem181a	2.12003e-05	0.252407	0.578	0.465	0.408656
Vapa	2.12201e-05	0.118572	0.992	0.994	0.409038
Atp5j	2.12467e-05	0.165955	0.953	0.965	0.409552
Nrep	2.16173e-05	0.279433	0.367	0.271	0.416695
Mt2	2.16441e-05	-0.199752	0.818	0.883	0.417212
Taf6	2.17349e-05	0.551362	0.214	0.146	0.418962
Ssbp3	2.17622e-05	0.271186	0.659	0.586	0.419488
Rcn2	2.18831e-05	0.179028	0.892	0.897	0.421818
Rsad2	2.19401e-05	0.502514	0.305	0.223	0.422917
Gpr137	2.2032e-05	0.334502	0.414	0.322	0.424689
Anks3	2.2103e-05	0.473261	0.245	0.171	0.426058
Cpd	2.23445e-05	0.198759	0.856	0.842	0.430712
Nelfe	2.24322e-05	0.281812	0.45	0.354	0.432403
Pprc1	2.25824e-05	0.360311	0.327	0.241	0.435299
Ccdc163	2.26817e-05	0.449916	0.255	0.18	0.437213
Galnt17	2.28696e-05	0.368316	0.42	0.331	0.440835
Hgs	2.28704e-05	0.217328	0.815	0.782	0.440851
Aamp	2.29136e-05	0.149881	0.952	0.948	0.441682
Arap2	2.30201e-05	0.347176	0.324	0.239	0.443736
Dsc2	2.30838e-05	0.310341	0.562	0.476	0.444964
Cox7b	2.30852e-05	0.18593	0.855	0.848	0.44499
Gstt2	2.31416e-05	0.28268	0.659	0.581	0.446077
Nabp1	2.31577e-05	0.323358	0.421	0.328	0.446387
Hspa4	2.31739e-05	0.238038	0.639	0.537	0.4467
Aacs	2.31842e-05	0.321774	0.463	0.369	0.446898
Pelp1	2.31927e-05	0.410251	0.243	0.168	0.447063
Arhgdig	2.32454e-05	0.456532	0.262	0.185	0.448078
Fzd1	2.32685e-05	-0.256199	0.712	0.801	0.448523
Ihh	2.33013e-05	0.274783	0.424	0.324	0.449155
Emc2	2.33104e-05	0.48168	0.282	0.205	0.449332
Cggbp1	2.33306e-05	0.223273	0.742	0.674	0.449722
Strn	2.3333e-05	0.302665	0.416	0.318	0.449767
Atg2b	2.33688e-05	0.354568	0.379	0.294	0.450456
Eef1a1	2.34571e-05	0.12259	1	1	0.45216
Plekha6	2.34888e-05	0.162355	0.904	0.903	0.45277
Adig	2.35359e-05	0.477466	0.247	0.173	0.453679
Gla	2.36665e-05	0.181075	0.495	0.386	0.456195
Phf11d	2.36757e-05	0.492743	0.272	0.196	0.456372
Zadh2	2.36838e-05	0.37043	0.328	0.241	0.456528
Naip2	2.36936e-05	0.405338	0.309	0.226	0.456718
Kctd18	2.37285e-05	0.403988	0.3	0.217	0.457391
Ears2	2.37294e-05	0.423653	0.274	0.196	0.457407
Aimp2	2.38142e-05	0.22705	0.591	0.486	0.459043
Fgd6	2.38241e-05	0.552628	0.187	0.122	0.459233
Hspa9	2.38321e-05	0.161039	0.922	0.928	0.459387
Arhgef7	2.38432e-05	0.236623	0.507	0.402	0.459602
Kcnj2	2.4099e-05	0.333028	0.341	0.253	0.464531
Fbxo32	2.42049e-05	0.329864	0.379	0.289	0.466574
Crybg1	2.42404e-05	0.254917	0.574	0.475	0.467258
Cebpg	2.42843e-05	0.244856	0.572	0.467	0.468104
Arf6	2.44e-05	0.141845	0.993	0.993	0.470334
Zfpl1	2.44081e-05	0.292795	0.462	0.366	0.47049
Pdzk1ip1	2.44425e-05	0.154446	0.912	0.9	0.471154
Hsd17b7	2.44781e-05	0.384386	0.268	0.189	0.471839
Pawr	2.44922e-05	0.133966	0.981	0.968	0.472111
Mgat1	2.45018e-05	-0.227129	0.841	0.878	0.472296
H2-Q2	2.4577e-05	0.258811	0.481	0.382	0.473746
Tcea3	2.46901e-05	0.516152	0.244	0.171	0.475927
Tmed7	2.47456e-05	0.165134	0.931	0.92	0.476996
Fnbp1l	2.47528e-05	0.265388	0.59	0.491	0.477135
Zfp236	2.48996e-05	0.377251	0.335	0.251	0.479965
Dcps	2.49541e-05	0.328953	0.368	0.276	0.481016
Ighmbp2	2.4969e-05	0.544166	0.188	0.122	0.481302
Khdc4	2.49845e-05	0.170554	0.898	0.901	0.481601
Coa5	2.49853e-05	0.282448	0.524	0.425	0.481616
Kmt5b	2.49987e-05	0.253824	0.559	0.449	0.481874
Flad1	2.49995e-05	0.429638	0.264	0.187	0.48189
Xrn2	2.50222e-05	0.330762	0.429	0.333	0.482327
Fam45a	2.52941e-05	0.387517	0.284	0.205	0.48757
Smurf1	2.5368e-05	0.440933	0.274	0.198	0.488993
Foxp4	2.5378e-05	0.210934	0.852	0.847	0.489187
Pemt	2.54175e-05	0.488671	0.223	0.152	0.489948
Cnot6l	2.54578e-05	0.445986	0.233	0.16	0.490725
Mab21l4	2.54681e-05	0.380965	0.283	0.203	0.490924
Pigt	2.5473e-05	0.152892	0.94	0.932	0.491018
B4galnt2	2.54848e-05	0.245906	0.786	0.795	0.491246
Otud4	2.5564e-05	0.120026	0.982	0.979	0.492773
Frrs1	2.55896e-05	0.423151	0.246	0.17	0.493265
Ccdc32	2.57649e-05	0.269727	0.466	0.369	0.496645
Cox7c	2.58298e-05	0.307151	0.402	0.311	0.497895
Ubqln1	2.59042e-05	0.195396	0.864	0.85	0.499329
Gatad2a	2.59055e-05	0.123097	0.967	0.966	0.499355
Hnrnpul2	2.61273e-05	0.182654	0.907	0.894	0.50363
Sh3yl1	2.63069e-05	0.253369	0.658	0.588	0.507093
Mospd3	2.63908e-05	0.293817	0.509	0.415	0.50871
Fpgs	2.67613e-05	0.346896	0.38	0.292	0.515851
Sec24c	2.68273e-05	0.263395	0.594	0.496	0.517122
Herc6	2.68928e-05	0.466164	0.25	0.176	0.518385
Fbxo28	2.7101e-05	0.283894	0.437	0.342	0.522399
Gdpgp1	2.71616e-05	0.400933	0.239	0.164	0.523568
Snx10	2.72825e-05	0.223955	0.679	0.596	0.525897
Grhl2	2.73894e-05	0.268022	0.732	0.705	0.527958
Tor4a	2.74376e-05	0.21106	0.586	0.467	0.528887
Trim7	2.7536e-05	0.529341	0.268	0.195	0.530783
Car8	2.75722e-05	0.260451	0.823	0.804	0.531482
Noc2l	2.7664e-05	0.255966	0.619	0.532	0.533252
Map11	2.78198e-05	0.425746	0.272	0.194	0.536255
Olfr309	2.78902e-05	1.31554	0.059	0.024	0.537612
Ccdc112	2.8023e-05	0.250691	0.46	0.356	0.540171
Slc38a1	2.81245e-05	0.165859	0.868	0.835	0.542128
Ugp2	2.81737e-05	0.316368	0.453	0.359	0.543075
Dync1h1	2.82743e-05	0.151496	0.949	0.966	0.545015
4930407I10Rik	2.82896e-05	0.97385	0.081	0.039	0.54531
Mid1	2.83114e-05	0.248335	0.743	0.698	0.54573
Lrfn4	2.83166e-05	0.233509	0.526	0.419	0.545831
Ngrn	2.85078e-05	0.26645	0.504	0.402	0.549517
Ipo8	2.85314e-05	0.494548	0.268	0.194	0.549971
Prelp	2.87146e-05	-0.390407	0.53	0.588	0.553503
Zdhhc5	2.88825e-05	0.295207	0.375	0.282	0.556739
Cwc25	2.89253e-05	0.24772	0.5	0.394	0.557565
Vnn1	2.90188e-05	0.407252	0.401	0.318	0.559365
2410131K14Rik	2.90435e-05	0.540384	0.206	0.139	0.559843
Clec16a	2.90905e-05	0.522695	0.23	0.16	0.560749
Ints12	2.91155e-05	0.366707	0.299	0.217	0.56123
Sytl1	2.92253e-05	0.268012	0.381	0.289	0.563347
Ehbp1l1	2.92407e-05	-0.205557	0.847	0.906	0.563645
Ufsp2	2.92963e-05	0.301444	0.476	0.383	0.564716
Stx18	2.93866e-05	0.40281	0.223	0.15	0.566457
Tmco1	2.9442e-05	0.346582	0.346	0.259	0.567524
Cnot2	2.95028e-05	0.290234	0.383	0.293	0.568696
Smim14	2.95076e-05	0.184714	0.917	0.925	0.568789
Mark3	2.956e-05	0.370607	0.39	0.309	0.569799
Trappc10	2.95788e-05	0.246869	0.574	0.468	0.570162
Eva1c	2.96293e-05	0.363929	0.353	0.268	0.571135
Aldh1a3	2.96902e-05	0.297916	0.904	0.912	0.572309
Rnf115	2.96918e-05	0.287826	0.396	0.305	0.57234
Atpsckmt	2.96939e-05	0.225098	0.584	0.471	0.572379
Pard6g	2.97018e-05	0.328828	0.302	0.217	0.572533
Tnip3	2.9955e-05	0.291308	0.646	0.574	0.577413
Camsap3	2.99724e-05	0.413432	0.349	0.267	0.577748
Zfp68	2.99814e-05	0.337545	0.395	0.307	0.577921
Slc28a3	3.00694e-05	0.58681	0.17	0.109	0.579618
Nemf	3.00758e-05	0.271527	0.637	0.557	0.579742
Abl2	3.01779e-05	0.318649	0.405	0.318	0.581709
Prlr	3.02246e-05	0.332069	0.376	0.285	0.582609
Olfr1364	3.03193e-05	1.12913	0.07	0.032	0.584434
Zfp281	3.04191e-05	0.493136	0.228	0.158	0.586358
Pigx	3.04638e-05	0.22241	0.403	0.299	0.587221
H2-T23	3.05288e-05	0.165528	0.959	0.953	0.588474
Tomm22	3.05897e-05	0.215242	0.75	0.7	0.589647
Dolpp1	3.06074e-05	0.449751	0.226	0.155	0.589989
Slc25a39	3.06614e-05	0.258457	0.561	0.463	0.59103
Il15	3.07635e-05	0.226548	0.508	0.406	0.592997
Surf2	3.08374e-05	0.267881	0.406	0.31	0.594422
Ffar4	3.08439e-05	0.32361	0.401	0.311	0.594547
Ccdc122	3.09009e-05	0.65155	0.134	0.079	0.595645
Iffo2	3.10276e-05	0.306772	0.434	0.341	0.598087
Tmem248	3.11868e-05	0.218511	0.508	0.396	0.601157
Dot1l	3.16004e-05	0.328087	0.324	0.238	0.609129
Avl9	3.16082e-05	0.416159	0.292	0.214	0.60928
Pus10	3.16997e-05	0.264549	0.475	0.376	0.611044
Pskh1	3.18571e-05	0.256364	0.547	0.443	0.614078
Atg16l1	3.20579e-05	0.298797	0.462	0.364	0.617949
Bnip3	3.21423e-05	0.30338	0.734	0.696	0.619576
Eif2ak2	3.22146e-05	0.280768	0.498	0.398	0.620968
Cldnd1	3.2372e-05	0.25398	0.411	0.312	0.624002
Ankrd37	3.26089e-05	0.238139	0.439	0.337	0.62857
R3hcc1l	3.28168e-05	0.379608	0.301	0.219	0.632576
Klhl3	3.28445e-05	0.600019	0.132	0.077	0.63311
Pdzd8	3.28759e-05	0.250116	0.431	0.336	0.633715
Trappc2l	3.29073e-05	0.283776	0.47	0.371	0.634322
Taf2	3.29154e-05	0.460077	0.267	0.193	0.634477
Itfg1	3.30604e-05	0.15658	0.919	0.925	0.637272
Ppp1r37	3.31912e-05	0.201898	0.817	0.795	0.639794
Tmem238l	3.33859e-05	0.299054	0.356	0.265	0.643547
Ttll4	3.33986e-05	0.343458	0.394	0.306	0.643792
Dr1	3.34722e-05	0.472907	0.253	0.18	0.64521
Arl6ip6	3.3558e-05	0.470166	0.22	0.151	0.646864
Tbc1d23	3.36926e-05	0.315629	0.392	0.301	0.649459
Phf8	3.3767e-05	0.221953	0.458	0.35	0.650892
Rock1	3.40941e-05	0.350558	0.362	0.277	0.657197
Ubxn7	3.41921e-05	0.353047	0.351	0.265	0.659086
Pknox2	3.41995e-05	0.408725	0.297	0.217	0.659229
Mettl5	3.4318e-05	0.302878	0.438	0.342	0.661514
Rimklb	3.44163e-05	0.63502	0.122	0.069	0.663409
Zfp516	3.45249e-05	0.245588	0.57	0.459	0.665502
Rrp9	3.45517e-05	0.246728	0.532	0.431	0.666018
Gpam	3.45587e-05	0.367501	0.273	0.196	0.666154
Ercc3	3.47026e-05	0.211491	0.532	0.418	0.668928
Stam	3.47206e-05	0.503524	0.267	0.194	0.669274
Ythdf3	3.48238e-05	0.230602	0.459	0.358	0.671264
Ripk3	3.48941e-05	0.368704	0.281	0.2	0.67262
Nkain1	3.50051e-05	0.486941	0.254	0.18	0.674759
Nol4l	3.50269e-05	0.258605	0.539	0.44	0.675178
Mkln1	3.50272e-05	0.213701	0.571	0.467	0.675185
Alg9	3.50326e-05	0.262228	0.402	0.307	0.675287
Pde9a	3.50516e-05	0.451908	0.301	0.226	0.675655
Crabp1	3.52098e-05	0.708797	0.067	0.03	0.678703
Pfn2	3.53075e-05	0.273801	0.718	0.648	0.680587
Plekhh1	3.54855e-05	0.180777	0.816	0.794	0.684019
Tanc1	3.55154e-05	0.476323	0.273	0.199	0.684595
Dnaja1	3.55797e-05	0.144847	0.937	0.947	0.685835
Yipf6	3.56695e-05	0.17604	0.901	0.88	0.687565
Trim2	3.57248e-05	0.238703	0.818	0.795	0.688632
Tfdp1	3.5843e-05	0.243764	0.712	0.64	0.690909
Xrcc6	3.60277e-05	0.28156	0.482	0.386	0.694469
Tnpo3	3.63474e-05	0.21579	0.601	0.502	0.700633
Hip1r	3.63883e-05	0.265945	0.521	0.421	0.701421
Efemp2	3.64145e-05	-0.323772	0.637	0.717	0.701925
Ptprj	3.64388e-05	0.181636	0.884	0.864	0.702393
Pik3c2b	3.64568e-05	0.306587	0.434	0.342	0.702741
Mapk8ip1	3.65217e-05	0.3424	0.346	0.261	0.703993
Tmem51	3.66079e-05	0.307919	0.467	0.374	0.705653
Zbtb38	3.66084e-05	0.255848	0.488	0.39	0.705663
Aptx	3.67272e-05	0.30532	0.382	0.289	0.707954
Mtcl1	3.67682e-05	0.275349	0.451	0.358	0.708743
Blvrb	3.68329e-05	-0.175078	0.822	0.872	0.709992
Stx19	3.685e-05	0.422537	0.227	0.155	0.710321
Fzd8	3.68887e-05	0.46075	0.188	0.122	0.711067
Osbpl7	3.71866e-05	0.281474	0.357	0.266	0.716809
Rtcb	3.72387e-05	0.174664	0.871	0.866	0.717814
Ttc22	3.72694e-05	0.386101	0.283	0.205	0.718405
Manbal	3.73396e-05	0.251878	0.538	0.443	0.719758
Zzef1	3.74007e-05	0.286409	0.428	0.336	0.720937
Apbb3	3.74432e-05	0.236922	0.672	0.568	0.721756
Kcmf1	3.74513e-05	0.26838	0.509	0.408	0.721912
Wee1	3.75658e-05	0.308576	0.434	0.341	0.724118
Clk1	3.76022e-05	0.345379	0.415	0.327	0.724819
B4galnt1	3.76133e-05	0.161584	0.921	0.9	0.725034
Trim65	3.76727e-05	0.258596	0.479	0.383	0.726179
Exoc8	3.77165e-05	0.272683	0.345	0.255	0.727023
Snx29	3.77247e-05	-0.243306	0.734	0.802	0.727181
Phf13	3.77376e-05	0.249726	0.594	0.499	0.727429
Mcf2l	3.78894e-05	0.388605	0.338	0.256	0.730357
Cog3	3.81382e-05	0.577719	0.193	0.128	0.735151
Shtn1	3.8149e-05	0.266181	0.558	0.467	0.73536
Drg1	3.82509e-05	0.170661	0.909	0.906	0.737324
Tpm2	3.82899e-05	-0.275326	0.718	0.794	0.738077
Reep4	3.83658e-05	0.22396	0.59	0.481	0.739539
Wdr24	3.84069e-05	0.329303	0.35	0.265	0.740332
Ppic	3.85285e-05	-0.286315	0.644	0.721	0.742676
Pcdh1	3.85306e-05	0.229248	0.6	0.497	0.742715
Herc2	3.87224e-05	0.233259	0.545	0.443	0.746414
Atxn1l	3.88689e-05	0.299054	0.401	0.311	0.749236
Psmc6	3.89079e-05	0.134959	0.973	0.977	0.74999
Smim3	3.90059e-05	-0.236303	0.768	0.817	0.751878
Mbnl1	3.94255e-05	0.271198	0.549	0.455	0.759965
Gtf2a1	3.96226e-05	0.236344	0.488	0.388	0.763766
Eif4a3	3.97957e-05	0.214859	0.642	0.553	0.767103
Garnl3	3.99464e-05	0.485921	0.151	0.092	0.770006
Atp5g1	4.00004e-05	0.274928	0.406	0.312	0.771048
4931406C07Rik	4.00079e-05	0.265375	0.438	0.342	0.771192
Ciz1	4.00601e-05	0.236044	0.565	0.455	0.772199
Lrba	4.01232e-05	0.258115	0.736	0.694	0.773415
Nop16	4.02156e-05	0.248099	0.48	0.381	0.775196
Tent5b	4.02301e-05	0.271904	0.439	0.342	0.775475
Mphosph6	4.03408e-05	0.300223	0.412	0.319	0.777608
9230102O04Rik	4.12637e-05	0.394967	0.245	0.171	0.7954
Tspan7	4.12954e-05	0.350025	0.444	0.357	0.796011
Tnpo1	4.1362e-05	0.146779	0.99	0.981	0.797295
Atf6	4.16475e-05	0.287329	0.448	0.35	0.802798
Esrrg	4.17826e-05	0.453608	0.224	0.153	0.805402
Nhlrc1	4.18513e-05	0.370491	0.273	0.195	0.806726
Ly6g6e	4.18877e-05	0.355831	0.327	0.242	0.807428
Ppp2r5d	4.19331e-05	0.270903	0.436	0.34	0.808302
Fdft1	4.20315e-05	0.300447	0.369	0.281	0.8102
Larp4b	4.20435e-05	0.187624	0.82	0.803	0.810431
Agrn	4.21234e-05	0.226831	0.746	0.688	0.811972
Stub1	4.23656e-05	0.168959	0.915	0.922	0.81664
Cbarp	4.23994e-05	0.424585	0.272	0.197	0.817291
F8a	4.24479e-05	0.308736	0.406	0.318	0.818225
Fam199x	4.26211e-05	0.324333	0.314	0.23	0.821565
Cand2	4.27419e-05	0.401131	0.282	0.205	0.823892
Msh2	4.28286e-05	0.303023	0.387	0.296	0.825565
B4galt7	4.29459e-05	0.401115	0.241	0.168	0.827825
Rlim	4.32329e-05	0.229459	0.79	0.765	0.833357
Hp1bp3	4.34298e-05	0.137843	0.964	0.951	0.837154
Cd9	4.34917e-05	0.102172	1	0.998	0.838345
Alkbh7	4.38696e-05	0.311208	0.333	0.25	0.84563
Tgfb1i1	4.40028e-05	-0.418441	0.425	0.483	0.848198
Cox7a2	4.4257e-05	0.297157	0.51	0.416	0.853099
Hs3st1	4.43322e-05	0.289488	0.416	0.32	0.854547
Afdn	4.43543e-05	0.205166	0.848	0.831	0.854973
Sltm	4.44287e-05	0.248525	0.495	0.39	0.856407
Klhdc3	4.46375e-05	0.247602	0.473	0.371	0.860433
Psph	4.47279e-05	0.344485	0.284	0.204	0.862174
Ube2w	4.49507e-05	0.305898	0.404	0.313	0.86647
Supt3	4.50852e-05	0.257835	0.461	0.363	0.869062
Phf21a	4.52161e-05	0.291858	0.37	0.282	0.871586
Srrm1	4.54946e-05	0.171406	0.843	0.821	0.876954
Mtmr12	4.5511e-05	0.281651	0.425	0.331	0.877269
Fbxw2	4.5871e-05	0.309942	0.313	0.228	0.88421
Psma1	4.5976e-05	0.190077	0.853	0.828	0.886232
Prdx5	4.61728e-05	0.112274	0.975	0.972	0.890026
Taz	4.65105e-05	0.228933	0.62	0.546	0.896537
Gcnt3	4.65189e-05	0.577181	0.172	0.111	0.896699
Trim27	4.65293e-05	0.331671	0.303	0.222	0.8969
Slc25a17	4.6573e-05	0.43706	0.281	0.206	0.897741
Lyrm4	4.67081e-05	0.431452	0.293	0.217	0.900345
Lyst	4.78931e-05	0.217324	0.589	0.495	0.923187
Mcm3	4.79284e-05	0.218601	0.524	0.414	0.923868
Ddx19a	4.80367e-05	0.388341	0.293	0.217	0.925954
Slc16a13	4.82385e-05	0.353958	0.301	0.22	0.929846
Tmem167b	4.84642e-05	0.413582	0.288	0.215	0.934196
Zfp202	4.85504e-05	0.502081	0.207	0.14	0.935857
Caskin2	4.87894e-05	0.453131	0.261	0.188	0.940464
Endog	4.89538e-05	0.214107	0.577	0.467	0.943633
Prrg2	4.92201e-05	0.219576	0.635	0.542	0.948767
Ccnd2	4.92623e-05	-0.128029	0.674	0.768	0.94958
Ints6l	4.9401e-05	0.324764	0.38	0.294	0.952253
Cops6	4.9443e-05	0.22254	0.564	0.461	0.953063
Zfp146	4.95086e-05	0.467687	0.26	0.188	0.954328
Zbtb42	5.02155e-05	0.338834	0.44	0.354	0.967953
Utp20	5.02347e-05	0.359091	0.315	0.234	0.968323
Bbs2	5.05092e-05	0.326074	0.289	0.208	0.973616
Gnb2	5.07473e-05	0.151295	0.963	0.961	0.978205
Ephb3	5.08924e-05	0.343369	0.357	0.274	0.981002
Hps6	5.09181e-05	0.371421	0.356	0.273	0.981497
Kif3c	5.10493e-05	0.434867	0.232	0.161	0.984026
Gdf10	5.1076e-05	-0.487543	0.257	0.327	0.98454
Tmem174	5.11728e-05	1.03602	0.08	0.039	0.986407
Slc44a1	5.12506e-05	0.232222	0.602	0.507	0.987908
Hsd11b2	5.15506e-05	0.324883	0.85	0.877	0.993689
Polr2m	5.16524e-05	0.226781	0.591	0.503	0.995652
Mier3	5.18857e-05	0.313553	0.349	0.265	1
Rnf13	5.194e-05	0.339164	0.341	0.259	1
Cav2	5.20123e-05	0.215783	0.526	0.426	1
C5ar1	5.202e-05	-0.220288	0.747	0.807	1
Scamp1	5.21497e-05	0.168487	0.89	0.906	1
Mocs2	5.21772e-05	0.222449	0.551	0.445	1
Zfp871	5.22421e-05	0.217289	0.495	0.394	1
Nkap	5.23068e-05	0.275463	0.371	0.282	1
Qsox1	5.25947e-05	0.211759	0.982	0.978	1
Pstpip2	5.25992e-05	0.318853	0.581	0.506	1
Uchl5	5.26607e-05	0.243706	0.451	0.353	1
2610002M06Rik	5.27026e-05	0.238004	0.564	0.462	1
C330018D20Rik	5.28873e-05	0.260544	0.318	0.232	1
Prag1	5.29344e-05	0.175586	0.909	0.914	1
Htatsf1	5.30286e-05	0.237062	0.493	0.389	1
Mfn1	5.31313e-05	0.296439	0.478	0.394	1
Slc35c1	5.3192e-05	0.249752	0.671	0.596	1
Anxa5	5.36477e-05	0.105675	1	0.997	1
Nif3l1	5.36484e-05	0.266632	0.464	0.37	1
Rgmb	5.38298e-05	0.287426	0.407	0.316	1
Socs7	5.39891e-05	0.296729	0.425	0.334	1
Pam	5.40337e-05	0.180167	0.917	0.922	1
Tmem53	5.41079e-05	0.3173	0.286	0.206	1
Tmem11	5.41243e-05	0.326165	0.39	0.302	1
Shb	5.42375e-05	0.237942	0.569	0.471	1
Csrp1	5.43937e-05	-0.224172	0.9	0.945	1
Cct2	5.45533e-05	0.11321	0.988	0.983	1
Cib1	5.45702e-05	0.184187	0.904	0.905	1
Efna1	5.4589e-05	0.245884	0.795	0.79	1
Psma2	5.46699e-05	0.233961	0.7	0.628	1
Fbxo7	5.47015e-05	0.384907	0.278	0.203	1
Dhx32	5.50574e-05	0.229393	0.618	0.523	1
Hcfc1r1	5.56103e-05	0.394182	0.318	0.241	1
Gdi1	5.59776e-05	0.153026	0.934	0.926	1
Cep70	5.60708e-05	0.420468	0.27	0.198	1
Stard3	5.61083e-05	0.180834	0.838	0.824	1
Gstt1	5.62408e-05	0.358174	0.627	0.566	1
Wdr59	5.64128e-05	0.237721	0.442	0.346	1
Fitm2	5.64822e-05	0.413918	0.316	0.241	1
Dnmbp	5.64957e-05	0.215679	0.493	0.39	1
Lrrc31	5.67152e-05	0.392833	0.301	0.224	1
Serbp1	5.67211e-05	0.100524	0.996	0.998	1
Map4k5	5.67874e-05	0.354195	0.278	0.2	1
Mak16	5.68285e-05	0.269926	0.399	0.304	1
2610028H24Rik	5.68296e-05	1.0036	0.081	0.04	1
Abhd10	5.6916e-05	0.392905	0.294	0.217	1
Susd6	5.69783e-05	0.188215	0.654	0.56	1
Zfr2	5.70197e-05	0.512734	0.184	0.122	1
Dusp22	5.71728e-05	0.314874	0.334	0.25	1
Mpi	5.74407e-05	0.348347	0.335	0.253	1
BC004004	5.74492e-05	0.214067	0.544	0.436	1
Prrg4	5.74972e-05	0.370819	0.375	0.293	1
Pet100	5.75189e-05	0.133105	0.976	0.97	1
Bcl7a	5.76032e-05	0.27164	0.414	0.322	1
Tcta	5.78032e-05	0.221542	0.573	0.473	1
Pwwp2a	5.81236e-05	0.390174	0.316	0.236	1
Commd2	5.82253e-05	0.298697	0.364	0.277	1
Tnpo2	5.82649e-05	0.232644	0.635	0.55	1
Il11ra1	5.82756e-05	-0.360637	0.545	0.594	1
Ccdc181	5.83397e-05	0.395355	0.279	0.204	1
Taf10	5.84426e-05	0.2961	0.449	0.363	1
Ppp4r1	5.86091e-05	0.299054	0.394	0.307	1
Itpk1	5.87649e-05	0.274559	0.428	0.33	1
Itgb2	5.88635e-05	-0.181531	0.776	0.841	1
Tspan9	5.88694e-05	0.260961	0.404	0.315	1
Ift80	5.89204e-05	0.573913	0.164	0.105	1
Gjb4	5.90908e-05	0.329826	0.318	0.235	1
Mrtfb	5.91643e-05	0.210833	0.808	0.784	1
Tox	5.96162e-05	0.899647	0.103	0.057	1
Wdr33	5.97959e-05	0.24315	0.54	0.445	1
Hadh	5.98056e-05	0.230412	0.56	0.456	1
Luzp1	5.99626e-05	0.193363	0.678	0.594	1
Col25a1	6.02936e-05	0.440305	0.396	0.325	1
Proser3	6.03474e-05	0.329622	0.248	0.175	1
Tfdp2	6.04518e-05	0.262313	0.403	0.31	1
Paf1	6.06386e-05	0.263377	0.448	0.35	1
Krcc1	6.06389e-05	0.466164	0.283	0.211	1
Ppp1ca	6.09283e-05	0.111108	0.993	1	1
Aldh3a2	6.09841e-05	0.233166	0.801	0.774	1
Pdgfa	6.10969e-05	0.17704	0.94	0.939	1
Srp19	6.14702e-05	0.268853	0.49	0.4	1
Ndufa13	6.21855e-05	0.132053	0.945	0.932	1
Cdyl	6.25332e-05	0.3337	0.405	0.32	1
Il4ra	6.26449e-05	-0.255437	0.797	0.854	1
Mark2	6.26733e-05	0.160249	0.905	0.904	1
Nmt1	6.26854e-05	0.311459	0.435	0.348	1
Stom	6.28701e-05	0.240282	0.536	0.439	1
Baiap2	6.29762e-05	0.116846	0.934	0.922	1
Dach1	6.33548e-05	0.227987	0.775	0.755	1
Rapgef5	6.3891e-05	0.288528	0.449	0.36	1
Oxa1l	6.40174e-05	0.289593	0.395	0.307	1
Elfn1	6.40282e-05	0.245889	0.424	0.33	1
Ptgfrn	6.4072e-05	0.145834	0.971	0.971	1
Serpinb8	6.40786e-05	0.434542	0.235	0.165	1
Runx1	6.45225e-05	0.280776	0.513	0.423	1
Dcp1b	6.45295e-05	0.605942	0.138	0.084	1
Smyd2	6.45695e-05	0.326575	0.373	0.289	1
Noxa1	6.47953e-05	0.257366	0.551	0.463	1
Tor1aip2	6.48082e-05	0.114967	0.977	0.98	1
Zfp160	6.48595e-05	0.328297	0.295	0.217	1
Ascc2	6.49726e-05	0.309503	0.357	0.271	1
Scand1	6.50983e-05	0.110154	0.995	0.997	1
Trmt6	6.5455e-05	0.37454	0.38	0.301	1
Ndufa11	6.54569e-05	0.29771	0.434	0.347	1
Fzd6	6.57164e-05	0.407593	0.289	0.214	1
Pdcl3	6.58816e-05	0.258223	0.572	0.473	1
Gnai1	6.591e-05	0.269641	0.368	0.277	1
Lpin3	6.6133e-05	0.276882	0.396	0.305	1
Gabrg3	6.61381e-05	0.460335	0.185	0.122	1
Smarcal1	6.61568e-05	0.243587	0.47	0.368	1
Pcyt1a	6.62068e-05	0.265548	0.442	0.349	1
Zhx2	6.6237e-05	0.255474	0.445	0.349	1
Ddx49	6.63293e-05	0.199902	0.581	0.47	1
Trp53bp1	6.66528e-05	0.257102	0.527	0.432	1
Ptp4a1,1	6.68942e-05	0.227741	0.533	0.435	1
Prpf38a	6.73836e-05	0.296955	0.417	0.332	1
Zfp277	6.75929e-05	0.271058	0.385	0.298	1
Sympk	6.7932e-05	0.134321	0.945	0.942	1
Ints14	6.79962e-05	0.347769	0.36	0.277	1
Hnrnpc	6.81956e-05	0.213284	0.566	0.467	1
Atxn2	6.83007e-05	0.655877	0.144	0.09	1
Wdr1	6.8382e-05	0.104444	0.998	0.998	1
Sppl2a	6.85262e-05	0.167284	0.872	0.856	1
Ifit1bl1	6.89181e-05	0.419024	0.231	0.162	1
Orai1	6.95357e-05	-0.156746	0.88	0.922	1
Pdk3	6.95872e-05	0.460217	0.282	0.21	1
Mtrr	6.97027e-05	0.338452	0.275	0.199	1
Itprid2	6.97901e-05	0.200747	0.791	0.785	1
Top1	6.99358e-05	0.262605	0.603	0.517	1
Arhgef4	7.00281e-05	0.466164	0.211	0.145	1
Rab2b	7.04871e-05	0.544166	0.154	0.097	1
Cdkn2a	7.07375e-05	0.21859	0.971	0.985	1
Fundc2	7.08088e-05	0.249641	0.532	0.428	1
Arid1b	7.09604e-05	0.149935	0.937	0.911	1
Stard5	7.10188e-05	0.402011	0.31	0.231	1
Tubgcp3	7.1317e-05	0.357136	0.351	0.273	1
Cks2	7.151e-05	0.341282	0.334	0.253	1
Tasor2	7.1626e-05	0.481056	0.252	0.183	1
Tfip11	7.16309e-05	0.233317	0.568	0.469	1
Ppp2r3a	7.17071e-05	0.421792	0.238	0.168	1
Ccdc34	7.18907e-05	0.189825	0.835	0.824	1
Tmem56	7.19108e-05	0.364997	0.321	0.241	1
Clip4	7.2156e-05	0.347381	0.291	0.213	1
Zfp1	7.25288e-05	0.423872	0.278	0.204	1
Vps37b	7.26516e-05	0.262089	0.478	0.384	1
Sec14l2	7.27506e-05	0.38019	0.311	0.233	1
Qars	7.32454e-05	0.210764	0.782	0.744	1
Itgb4	7.3513e-05	0.156609	0.882	0.865	1
Def8	7.35987e-05	0.29239	0.357	0.271	1
Serpinf1	7.37882e-05	-0.391907	0.311	0.383	1
Fut2	7.3883e-05	0.272127	0.828	0.818	1
Csnk2a1	7.43267e-05	0.202955	0.795	0.765	1
Lsg1	7.43755e-05	0.226385	0.515	0.412	1
Dnase1l1	7.4834e-05	0.363834	0.278	0.203	1
Mknk1	7.49929e-05	-0.234122	0.628	0.689	1
Tmem94	7.51482e-05	0.246551	0.475	0.381	1
Cops8	7.5181e-05	0.209356	0.48	0.379	1
Slc35b2	7.53403e-05	0.132101	0.931	0.945	1
Snrnp48	7.54241e-05	0.261411	0.44	0.353	1
Acadsb	7.55219e-05	0.270265	0.446	0.353	1
Pcx	7.55603e-05	0.220132	0.514	0.415	1
Ttc23	7.56175e-05	0.334687	0.352	0.27	1
Shoc2	7.5702e-05	0.321774	0.373	0.288	1
Elobl	7.57771e-05	0.451057	0.265	0.193	1
Wdr13	7.58519e-05	0.199154	0.584	0.478	1
Asb3	7.59473e-05	0.412522	0.251	0.179	1
Kat6b	7.59585e-05	0.465778	0.164	0.104	1
Kpna1	7.64912e-05	0.301799	0.49	0.402	1
[truncated: 11,849 more rows]

## Sheet: Supp Table_2 ORA_MRS_high
Overlap	Results
Collection(s):	M7
#	overlaps	shown:	20
#	genesets	in	collections:	787
#	genes	in	comparison	(n):	400
#	genes	in	universe	(N):	46357
Gene	Set	Name	#	Genes	in	Gene	Set	(K)	Description	#	Genes	in	Overlap	(k)	k/K	p-value	FDR	q-value
CUI_CDC2_TNFA_RESPONSE_UP	542	Genes	positively	differentially	expressed	in	cell	type:	cDC2	(conventional	dendritic	cell	type	2)	upon	treatment	with	cytokine:	TNF-&alpha;	in	mouse	lymph	nodes	in	vivo.	33	0.0609	2.76E-18	2.17e-15	48.7112
CUI_CDC2_IL36A_RESPONSE_UP	485	Genes	positively	differentially	expressed	in	cell	type:	cDC2	(conventional	dendritic	cell	type	2)	upon	treatment	with	cytokine:	IL-36&alpha;	in	mouse	lymph	nodes	in	vivo.	30	0.0619	6.48E-17	2.55e-14	45.1565
CUI_CDC2_IL1A_RESPONSE_UP	493	Genes	positively	differentially	expressed	in	cell	type:	cDC2	(conventional	dendritic	cell	type	2)	upon	treatment	with	cytokine:	IL-1&alpha;	in	mouse	lymph	nodes	in	vivo.	27	0.0548	4.55E-14	1.19e-11	36.2902
CUI_CDC2_IFNG_RESPONSE_UP	513	Genes	positively	differentially	expressed	in	cell	type:	cDC2	(conventional	dendritic	cell	type	2)	upon	treatment	with	cytokine:	IFN-&gamma;	in	mouse	lymph	nodes	in	vivo.	27	0.0526	1.17E-13	2.31e-11	35.3333
CUI_CDC2_IL15_RESPONSE_UP	557	Genes	positively	differentially	expressed	in	cell	type:	cDC2	(conventional	dendritic	cell	type	2)	upon	treatment	with	cytokine:	IL-15	in	mouse	lymph	nodes	in	vivo.	27	0.0485	8.1E-13	1.27e-10	32.8745
CUI_CDC1_IL18_RESPONSE_UP	404	Genes	positively	differentially	expressed	in	cell	type:	cDC1	(conventional	dendritic	cell	type	1)	upon	treatment	with	cytokine:	IL-18	in	mouse	lymph	nodes	in	vivo.	23	0.0569	1.62E-12	2.12e-10	32.1352
CUI_CDC2_IL18_RESPONSE_UP	606	Genes	positively	differentially	expressed	in	cell	type:	cDC2	(conventional	dendritic	cell	type	2)	upon	treatment	with	cytokine:	IL-18	in	mouse	lymph	nodes	in	vivo.	27	0.0446	5.67E-12	5.77e-10	30.6907
CUI_NK_CELL_IL18_RESPONSE_UP	1128	Genes	positively	differentially	expressed	in	cell	type:	NK	cell	upon	treatment	with	cytokine:	IL-18	in	mouse	lymph	nodes	in	vivo.	37	0.0328	5.87E-12					5.77e-10	30.6907
CUI_CDC2_GM_CSF_RESPONSE_UP	393	Genes	positively	differentially	expressed	in	cell	type:	cDC2	(conventional	dendritic	cell	type	2)	upon	treatment	with	cytokine:	GM-CSF	in	mouse	lymph	nodes	in	vivo.	22	0.0560	6.92E-12	6.05e-10	30.6223
CUI_CDC2_IL1B_RESPONSE_UP	449	Genes	positively	differentially	expressed	in	cell	type:	cDC2	(conventional	dendritic	cell	type	2)	upon	treatment	with	cytokine:	IL-1&beta;	in	mouse	lymph	nodes	in	vivo.	23	0.0512	1.38E-11	1.08e-09	29.7863
CUI_CDC1_TNFA_RESPONSE_UP	319	Genes	positively	differentially	expressed	in	cell	type:	cDC1	(conventional	dendritic	cell	type	1)	upon	treatment	with	cytokine:	TNF-&alpha;	in	mouse	lymph	nodes	in	vivo.	19	0.0596	6.67E-11	4.77e-09	27.6434
CUI_MONOCYTE_GM_CSF_RESPONSE_UP	386	Genes	positively	differentially	expressed	in	cell	type:	Monocyte	upon	treatment	with	cytokine:	GM-CSF	in	mouse	lymph	nodes	in	vivo.	20	0.0518	2.47E-10						1.62e-08	25.8794
CUI_T_CELL_GD_IL1A_RESPONSE_UP	539	Genes	positively	differentially	expressed	in	cell	type:	&gamma;&delta;	T	cell	upon	treatment	with	cytokine:	IL-1&alpha;	in	mouse	lymph	nodes	in	vivo.	23	0.0427	5.01E-10				3.03e-08	24.9761
CUI_CDC2_IFNA1_RESPONSE_UP	647	Genes	positively	differentially	expressed	in	cell	type:	cDC2	(conventional	dendritic	cell	type	2)	upon	treatment	with	cytokine:	IFN-&alpha;1	in	mouse	lymph	nodes	in	vivo.	25	0.0386	6.78E-10	3.81e-08	24.6456
CUI_CDC2_IL13_RESPONSE_UP	301	Genes	positively	differentially	expressed	in	cell	type:	cDC2	(conventional	dendritic	cell	type	2)	upon	treatment	with	cytokine:	IL-13	in	mouse	lymph	nodes	in	vivo.	17	0.0565	1.52E-9	7.13e-08	23.7415
CUI_PDC_IFNA1_RESPONSE_UP	475	Genes	positively	differentially	expressed	in	cell	type:	pDC	(plasmacytoid	dendritic	cell)	upon	treatment	with	cytokine:	IFN-&alpha;1	in	mouse	lymph	nodes	in	vivo.	21	0.0442	1.53E-9			7.13e-08	23.7415
CUI_CDC2_IFNB_RESPONSE_UP	622	Genes	positively	differentially	expressed	in	cell	type:	cDC2	(conventional	dendritic	cell	type	2)	upon	treatment	with	cytokine:	IFN-&beta;	in	mouse	lymph	nodes	in	vivo.	24	0.0386	1.54E-9	7.13e-08	23.7415
CUI_MIGDC_IFNA1_RESPONSE_UP	348	Genes	positively	differentially	expressed	in	cell	type:	MigDC	(migratory	dendritic	cell)	upon	treatment	with	cytokine:	IFN-&alpha;1	in	mouse	lymph	nodes	in	vivo.	18	0.0517	2.02E-9			8.82e-08	23.4346
CUI_CDC1_IFNG_RESPONSE_UP	203	Genes	positively	differentially	expressed	in	cell	type:	cDC1	(conventional	dendritic	cell	type	1)	upon	treatment	with	cytokine:	IFN-&gamma;	in	mouse	lymph	nodes	in	vivo.	14	0.0690	3.39E-9	1.4e-07	22.7681
CUI_CDC2_IL3_RESPONSE_UP	363	Genes	positively	differentially	expressed	in	cell	type:	cDC2	(conventional	dendritic	cell	type	2)	upon	treatment	with	cytokine:	IL-3	in	mouse	lymph	nodes	in	vivo.	18	0.0496	3.91E-9	1.54e-07	22.6306
Gene/Gene	Set	Overlap	Matrix
Entrez	Gene	Id	Gene	Symbol	Gene	Description	CUI_CDC2_TNFA_RESPONSE_UP	CUI_CDC2_IL36A_RESPONSE_UP	CUI_CDC2_IL1A_RESPONSE_UP	CUI_CDC2_IFNG_RESPONSE_UP	CUI_CDC2_IL15_RESPONSE_UP	CUI_CDC1_IL18_RESPONSE_UP	CUI_CDC2_IL18_RESPONSE_UP	CUI_NK_CELL_IL18_RESPONSE_UP	CUI_CDC2_GM_CSF_RESPONSE_UP	CUI_CDC2_IL1B_RESPONSE_UP	CUI_CDC1_TNFA_RESPONSE_UP	CUI_MONOCYTE_GM_CSF_RESPONSE_UP	CUI_T_CELL_GD_IL1A_RESPONSE_UP	CUI_CDC2_IFNA1_RESPONSE_UP	CUI_CDC2_IL13_RESPONSE_UP	CUI_PDC_IFNA1_RESPONSE_UP	CUI_CDC2_IFNB_RESPONSE_UP	CUI_MIGDC_IFNA1_RESPONSE_UP	CUI_CDC1_IFNG_RESPONSE_UP	CUI_CDC2_IL3_RESPONSE_UP
70350	Basp1	brain	abundant,	membrane	attached	signal	protein	1	[Source:MGI	Symbol;Acc:MGI:1917600]	CUI_CDC2_TNFA_RESPONSE_UP	CUI_CDC2_IL36A_RESPONSE_UP	CUI_CDC2_IL1A_RESPONSE_UP	CUI_CDC2_IFNG_RESPONSE_UP	CUI_CDC2_IL15_RESPONSE_UP	CUI_CDC1_IL18_RESPONSE_UP	CUI_CDC2_GM_CSF_RESPONSE_UP	CUI_CDC2_IL1B_RESPONSE_UP	CUI_CDC1_TNFA_RESPONSE_UP	CUI_CDC1_IFNG_RESPONSE_UP	CUI_CDC2_IL3_RESPONSE_UP
16181	Il1rn	interleukin	1	receptor	antagonist	[Source:MGI	Symbol;Acc:MGI:96547]	CUI_CDC2_TNFA_RESPONSE_UP	CUI_CDC2_IL36A_RESPONSE_UP	CUI_CDC2_IL1A_RESPONSE_UP	CUI_CDC2_IFNG_RESPONSE_UP	CUI_CDC2_IL15_RESPONSE_UP	CUI_CDC2_IL18_RESPONSE_UP	CUI_CDC2_GM_CSF_RESPONSE_UP	CUI_CDC2_IL1B_RESPONSE_UP	CUI_CDC2_IFNA1_RESPONSE_UP	CUI_CDC2_IFNB_RESPONSE_UP
17357	Marcksl1	MARCKS-like	1	[Source:MGI	Symbol;Acc:MGI:97143]	CUI_CDC2_TNFA_RESPONSE_UP	CUI_CDC2_IL36A_RESPONSE_UP	CUI_CDC2_IL1A_RESPONSE_UP	CUI_CDC2_IFNG_RESPONSE_UP	CUI_CDC2_IL15_RESPONSE_UP	CUI_CDC2_IL1B_RESPONSE_UP	CUI_CDC1_TNFA_RESPONSE_UP	CUI_T_CELL_GD_IL1A_RESPONSE_UP	CUI_CDC2_IFNA1_RESPONSE_UP	CUI_CDC2_IFNB_RESPONSE_UP	CUI_MIGDC_IFNA1_RESPONSE_UP
21346	Tagln2	transgelin	2	[Source:MGI	Symbol;Acc:MGI:1312985]	CUI_CDC2_TNFA_RESPONSE_UP	CUI_CDC2_IL36A_RESPONSE_UP	CUI_CDC2_IL1A_RESPONSE_UP	CUI_CDC2_IFNG_RESPONSE_UP	CUI_CDC2_IL15_RESPONSE_UP	CUI_CDC2_IL1B_RESPONSE_UP	CUI_MONOCYTE_GM_CSF_RESPONSE_UP	CUI_CDC2_IFNA1_RESPONSE_UP	CUI_PDC_IFNA1_RESPONSE_UP	CUI_CDC2_IFNB_RESPONSE_UP	CUI_CDC2_IL3_RESPONSE_UP
19294	Nectin2	nectin	cell	adhesion	molecule	2	[Source:MGI	Symbol;Acc:MGI:97822]	CUI_CDC2_TNFA_RESPONSE_UP	CUI_CDC2_IL36A_RESPONSE_UP	CUI_CDC2_IL1A_RESPONSE_UP	CUI_CDC2_IL15_RESPONSE_UP	CUI_CDC2_IL1B_RESPONSE_UP	CUI_CDC2_IFNA1_RESPONSE_UP
269523	Vcp	valosin	containing	protein	[Source:MGI	Symbol;Acc:MGI:99919]	CUI_CDC2_TNFA_RESPONSE_UP	CUI_CDC2_IL36A_RESPONSE_UP	CUI_CDC2_IL1A_RESPONSE_UP	CUI_NK_CELL_IL18_RESPONSE_UP	CUI_CDC2_GM_CSF_RESPONSE_UP	CUI_CDC2_IL1B_RESPONSE_UP	CUI_T_CELL_GD_IL1A_RESPONSE_UP	CUI_CDC2_IL3_RESPONSE_UP
12306	Anxa2	annexin	A2	[Source:MGI	Symbol;Acc:MGI:88246]	CUI_CDC2_TNFA_RESPONSE_UP	CUI_CDC2_IL36A_RESPONSE_UP	CUI_CDC2_IL1A_RESPONSE_UP	CUI_CDC2_GM_CSF_RESPONSE_UP	CUI_CDC2_IL1B_RESPONSE_UP	CUI_MONOCYTE_GM_CSF_RESPONSE_UP	CUI_MIGDC_IFNA1_RESPONSE_UP
19069	Nup88	nucleoporin	88	[Source:MGI	Symbol;Acc:MGI:104900]	CUI_CDC2_TNFA_RESPONSE_UP	CUI_CDC2_IL36A_RESPONSE_UP	CUI_CDC2_IL1A_RESPONSE_UP	CUI_CDC2_GM_CSF_RESPONSE_UP	CUI_CDC2_IL1B_RESPONSE_UP	CUI_MIGDC_IFNA1_RESPONSE_UP
11745	Anxa3	annexin	A3	[Source:MGI	Symbol;Acc:MGI:1201378]	CUI_CDC2_TNFA_RESPONSE_UP	CUI_CDC2_IL36A_RESPONSE_UP	CUI_CDC2_IL1A_RESPONSE_UP	CUI_CDC2_GM_CSF_RESPONSE_UP	CUI_CDC2_IL1B_RESPONSE_UP
12349	Car2	carbonic	anhydrase	2	[Source:MGI	Symbol;Acc:MGI:88269]	CUI_CDC2_TNFA_RESPONSE_UP	CUI_CDC2_IL36A_RESPONSE_UP	CUI_CDC2_IL1A_RESPONSE_UP	CUI_CDC2_GM_CSF_RESPONSE_UP	CUI_CDC1_TNFA_RESPONSE_UP	CUI_CDC2_IL3_RESPONSE_UP
12226	Btg1	BTG	anti-proliferation	factor	1	[Source:MGI	Symbol;Acc:MGI:88215]	CUI_CDC2_TNFA_RESPONSE_UP	CUI_CDC2_IL36A_RESPONSE_UP	CUI_CDC2_IL1A_RESPONSE_UP	CUI_CDC2_IL1B_RESPONSE_UP	CUI_CDC1_TNFA_RESPONSE_UP
67895	Ppa1	pyrophosphatase	(inorganic)	1	[Source:MGI	Symbol;Acc:MGI:97831]	CUI_CDC2_TNFA_RESPONSE_UP	CUI_CDC2_IL36A_RESPONSE_UP	CUI_CDC2_IFNG_RESPONSE_UP	CUI_CDC2_IL15_RESPONSE_UP	CUI_CDC1_IL18_RESPONSE_UP	CUI_CDC2_IL18_RESPONSE_UP	CUI_NK_CELL_IL18_RESPONSE_UP	CUI_CDC2_GM_CSF_RESPONSE_UP	CUI_CDC2_IL1B_RESPONSE_UP	CUI_MONOCYTE_GM_CSF_RESPONSE_UP	CUI_T_CELL_GD_IL1A_RESPONSE_UP	CUI_CDC2_IFNA1_RESPONSE_UP	CUI_CDC2_IL13_RESPONSE_UP	CUI_PDC_IFNA1_RESPONSE_UP	CUI_CDC2_IFNB_RESPONSE_UP	CUI_MIGDC_IFNA1_RESPONSE_UP	CUI_CDC1_IFNG_RESPONSE_UP	CUI_CDC2_IL3_RESPONSE_UP
12257	Tspo	translocator	protein	[Source:MGI	Symbol;Acc:MGI:88222]	CUI_CDC2_TNFA_RESPONSE_UP	CUI_CDC2_IL36A_RESPONSE_UP	CUI_CDC2_IFNG_RESPONSE_UP	CUI_CDC2_IL15_RESPONSE_UP	CUI_CDC1_IL18_RESPONSE_UP	CUI_CDC2_IL18_RESPONSE_UP	CUI_CDC1_TNFA_RESPONSE_UP	CUI_CDC2_IFNA1_RESPONSE_UP	CUI_PDC_IFNA1_RESPONSE_UP	CUI_CDC2_IFNB_RESPONSE_UP	CUI_MIGDC_IFNA1_RESPONSE_UP	CUI_CDC1_IFNG_RESPONSE_UP	CUI_CDC2_IL3_RESPONSE_UP
66813	Bcl2l14	BCL2	like	14	[Source:MGI	Symbol;Acc:MGI:1914063]	CUI_CDC2_TNFA_RESPONSE_UP	CUI_CDC2_IL36A_RESPONSE_UP	CUI_CDC2_IFNG_RESPONSE_UP	CUI_CDC2_IL15_RESPONSE_UP	CUI_CDC1_IL18_RESPONSE_UP	CUI_CDC1_TNFA_RESPONSE_UP	CUI_CDC2_IL3_RESPONSE_UP
71602	Myo1e	myosin	IE	[Source:MGI	Symbol;Acc:MGI:106621]	CUI_CDC2_TNFA_RESPONSE_UP	CUI_CDC2_IL36A_RESPONSE_UP	CUI_CDC2_IFNG_RESPONSE_UP	CUI_CDC2_IL15_RESPONSE_UP	CUI_CDC2_IL18_RESPONSE_UP	CUI_CDC2_GM_CSF_RESPONSE_UP	CUI_CDC2_IL13_RESPONSE_UP
232314	Ppp4r2	protein	phosphatase	4	regulatory	subunit	2	[Source:MGI	Symbol;Acc:MGI:3027896]	CUI_CDC2_TNFA_RESPONSE_UP	CUI_CDC2_IL36A_RESPONSE_UP	CUI_CDC1_IL18_RESPONSE_UP	CUI_CDC1_TNFA_RESPONSE_UP	CUI_MONOCYTE_GM_CSF_RESPONSE_UP
56347	Eif3c	eukaryotic	translation	initiation	factor	3	subunit	C	[Source:MGI	Symbol;Acc:MGI:1926966]	CUI_CDC2_TNFA_RESPONSE_UP	CUI_CDC2_IL36A_RESPONSE_UP	CUI_NK_CELL_IL18_RESPONSE_UP	CUI_CDC2_IL1B_RESPONSE_UP	CUI_T_CELL_GD_IL1A_RESPONSE_UP	CUI_CDC2_IL13_RESPONSE_UP
17886	Myh9	myosin,	heavy	polypeptide	9	non-muscle	[Source:MGI	Symbol;Acc:MGI:107717]	CUI_CDC2_TNFA_RESPONSE_UP	CUI_CDC2_IL1A_RESPONSE_UP	CUI_CDC2_IL1B_RESPONSE_UP
20733	Spint2	serine	protease	inhibitor,	Kunitz	type	2	[Source:MGI	Symbol;Acc:MGI:1338031]	CUI_CDC2_TNFA_RESPONSE_UP	CUI_CDC2_IL1A_RESPONSE_UP	CUI_CDC1_TNFA_RESPONSE_UP	CUI_CDC2_IL13_RESPONSE_UP
11843	Arf4	ADP-ribosylation	factor	4	[Source:MGI	Symbol;Acc:MGI:99433]	CUI_CDC2_TNFA_RESPONSE_UP	CUI_CDC2_IFNG_RESPONSE_UP	CUI_CDC2_IL15_RESPONSE_UP	CUI_CDC1_IL18_RESPONSE_UP	CUI_CDC2_IL18_RESPONSE_UP	CUI_CDC2_IFNA1_RESPONSE_UP	CUI_PDC_IFNA1_RESPONSE_UP	CUI_CDC2_IFNB_RESPONSE_UP	CUI_MIGDC_IFNA1_RESPONSE_UP	CUI_CDC1_IFNG_RESPONSE_UP
22320	Vamp8	vesicle-associated	membrane	protein	8	[Source:MGI	Symbol;Acc:MGI:1336882]	CUI_CDC2_TNFA_RESPONSE_UP	CUI_CDC2_IFNG_RESPONSE_UP	CUI_CDC2_IL15_RESPONSE_UP	CUI_CDC2_IFNA1_RESPONSE_UP
11947	Atp5f1b	ATP	synthase	F1	subunit	beta	[Source:MGI	Symbol;Acc:MGI:107801]	CUI_CDC2_TNFA_RESPONSE_UP	CUI_CDC2_IFNG_RESPONSE_UP	CUI_CDC1_IL18_RESPONSE_UP	CUI_CDC2_IL18_RESPONSE_UP	CUI_NK_CELL_IL18_RESPONSE_UP	CUI_MONOCYTE_GM_CSF_RESPONSE_UP	CUI_T_CELL_GD_IL1A_RESPONSE_UP	CUI_CDC2_IL13_RESPONSE_UP	CUI_CDC2_IL3_RESPONSE_UP
13690	Eif4g2	eukaryotic	translation	initiation	factor	4	gamma	2	[Source:MGI	Symbol;Acc:MGI:109207]	CUI_CDC2_TNFA_RESPONSE_UP	CUI_CDC2_IL15_RESPONSE_UP	CUI_CDC2_IL18_RESPONSE_UP	CUI_CDC2_GM_CSF_RESPONSE_UP	CUI_MONOCYTE_GM_CSF_RESPONSE_UP	CUI_PDC_IFNA1_RESPONSE_UP
12484	Cd24a	CD24a	antigen	[Source:MGI	Symbol;Acc:MGI:88323]	CUI_CDC2_TNFA_RESPONSE_UP	CUI_CDC1_IL18_RESPONSE_UP	CUI_MONOCYTE_GM_CSF_RESPONSE_UP	CUI_CDC1_IFNG_RESPONSE_UP	CUI_CDC2_IL3_RESPONSE_UP
12505	Cd44	CD44	antigen	[Source:MGI	Symbol;Acc:MGI:88338]	CUI_CDC2_TNFA_RESPONSE_UP	CUI_CDC2_IL18_RESPONSE_UP	CUI_NK_CELL_IL18_RESPONSE_UP	CUI_MONOCYTE_GM_CSF_RESPONSE_UP
12521	Cd82	CD82	antigen	[Source:MGI	Symbol;Acc:MGI:104651]	CUI_CDC2_TNFA_RESPONSE_UP	CUI_NK_CELL_IL18_RESPONSE_UP	CUI_T_CELL_GD_IL1A_RESPONSE_UP	CUI_PDC_IFNA1_RESPONSE_UP
13202	Ddt	D-dopachrome	tautomerase	[Source:MGI	Symbol;Acc:MGI:1298381]	CUI_CDC2_TNFA_RESPONSE_UP	CUI_CDC1_TNFA_RESPONSE_UP
170737	Znrf1	zinc	and	ring	finger	1	[Source:MGI	Symbol;Acc:MGI:2177308]	CUI_CDC2_TNFA_RESPONSE_UP	CUI_CDC1_TNFA_RESPONSE_UP
234686	Fhod1	formin	homology	2	domain	containing	1	[Source:MGI	Symbol;Acc:MGI:2679008]	CUI_CDC2_TNFA_RESPONSE_UP	CUI_CDC1_TNFA_RESPONSE_UP
68778	Gucd1	guanylyl	cyclase	domain	containing	1	[Source:MGI	Symbol;Acc:MGI:1916028]	CUI_CDC2_TNFA_RESPONSE_UP	CUI_CDC1_TNFA_RESPONSE_UP
319880	Tmcc3	transmembrane	and	coiled	coil	domains	3	[Source:MGI	Symbol;Acc:MGI:2442900]	CUI_CDC2_TNFA_RESPONSE_UP	CUI_CDC2_IFNA1_RESPONSE_UP	CUI_MIGDC_IFNA1_RESPONSE_UP
18023	Nfe2l1	nuclear	factor,	erythroid	derived	2,-like	1	[Source:MGI	Symbol;Acc:MGI:99421]	CUI_CDC2_TNFA_RESPONSE_UP
16456	F11r	F11	receptor	[Source:MGI	Symbol;Acc:MGI:1321398]	CUI_CDC2_TNFA_RESPONSE_UP
19167	Psma3	proteasome	subunit	alpha	3	[Source:MGI	Symbol;Acc:MGI:104883]	CUI_CDC2_IL36A_RESPONSE_UP	CUI_CDC2_IL1A_RESPONSE_UP	CUI_CDC2_IFNG_RESPONSE_UP	CUI_CDC2_IL15_RESPONSE_UP	CUI_CDC1_IL18_RESPONSE_UP	CUI_CDC2_IL18_RESPONSE_UP	CUI_NK_CELL_IL18_RESPONSE_UP	CUI_CDC2_IL1B_RESPONSE_UP	CUI_T_CELL_GD_IL1A_RESPONSE_UP	CUI_CDC2_IFNA1_RESPONSE_UP	CUI_CDC2_IL13_RESPONSE_UP	CUI_PDC_IFNA1_RESPONSE_UP	CUI_CDC2_IFNB_RESPONSE_UP	CUI_CDC1_IFNG_RESPONSE_UP	CUI_CDC2_IL3_RESPONSE_UP
12550	Cdh1	cadherin	1	[Source:MGI	Symbol;Acc:MGI:88354]	CUI_CDC2_IL36A_RESPONSE_UP	CUI_CDC2_IL1A_RESPONSE_UP	CUI_CDC2_IL15_RESPONSE_UP	CUI_CDC2_IL18_RESPONSE_UP	CUI_CDC2_GM_CSF_RESPONSE_UP	CUI_CDC2_IL1B_RESPONSE_UP	CUI_MONOCYTE_GM_CSF_RESPONSE_UP	CUI_CDC2_IL13_RESPONSE_UP	CUI_PDC_IFNA1_RESPONSE_UP	CUI_CDC2_IL3_RESPONSE_UP
11928	Atp1a1	ATPase,	Na+/K+	transporting,	alpha	1	polypeptide	[Source:MGI	Symbol;Acc:MGI:88105]	CUI_CDC2_IL36A_RESPONSE_UP	CUI_CDC2_IL1A_RESPONSE_UP	CUI_CDC2_IL15_RESPONSE_UP	CUI_CDC2_IL18_RESPONSE_UP	CUI_CDC2_IL1B_RESPONSE_UP	CUI_T_CELL_GD_IL1A_RESPONSE_UP
20732	Spint1	serine	protease	inhibitor,	Kunitz	type	1	[Source:MGI	Symbol;Acc:MGI:1338033]	CUI_CDC2_IL36A_RESPONSE_UP	CUI_CDC2_IL1A_RESPONSE_UP	CUI_CDC2_IL18_RESPONSE_UP	CUI_CDC2_GM_CSF_RESPONSE_UP	CUI_CDC2_IL1B_RESPONSE_UP	CUI_MONOCYTE_GM_CSF_RESPONSE_UP	CUI_CDC1_IFNG_RESPONSE_UP	CUI_CDC2_IL3_RESPONSE_UP
76509	Plet1	placenta	expressed	transcript	1	[Source:MGI	Symbol;Acc:MGI:1923759]	CUI_CDC2_IL36A_RESPONSE_UP	CUI_CDC2_IL1A_RESPONSE_UP	CUI_CDC2_IL18_RESPONSE_UP	CUI_CDC2_GM_CSF_RESPONSE_UP	CUI_CDC2_IL1B_RESPONSE_UP	CUI_CDC2_IL3_RESPONSE_UP
225055	Fbxo11	F-box	protein	11	[Source:MGI	Symbol;Acc:MGI:2147134]	CUI_CDC2_IL36A_RESPONSE_UP	CUI_CDC2_IL1A_RESPONSE_UP	CUI_CDC2_IFNB_RESPONSE_UP
20195	S100a11	S100	calcium	binding	protein	A11	[Source:MGI	Symbol;Acc:MGI:1338798]	CUI_CDC2_IL36A_RESPONSE_UP	CUI_CDC2_IL1A_RESPONSE_UP	CUI_MIGDC_IFNA1_RESPONSE_UP
110213	Tmbim6	transmembrane	BAX	inhibitor	motif	containing	6	[Source:MGI	Symbol;Acc:MGI:99682]	CUI_CDC2_IL36A_RESPONSE_UP	CUI_CDC2_IFNG_RESPONSE_UP	CUI_CDC2_IL15_RESPONSE_UP	CUI_CDC1_IL18_RESPONSE_UP	CUI_CDC2_IL18_RESPONSE_UP	CUI_CDC1_TNFA_RESPONSE_UP	CUI_CDC2_IFNA1_RESPONSE_UP	CUI_PDC_IFNA1_RESPONSE_UP	CUI_CDC2_IFNB_RESPONSE_UP	CUI_MIGDC_IFNA1_RESPONSE_UP	CUI_CDC1_IFNG_RESPONSE_UP
75608	Chmp4b	charged	multivesicular	body	protein	4B	[Source:MGI	Symbol;Acc:MGI:1922858]	CUI_CDC2_IL36A_RESPONSE_UP	CUI_CDC2_IFNG_RESPONSE_UP	CUI_CDC2_IL15_RESPONSE_UP	CUI_CDC2_IL18_RESPONSE_UP	CUI_T_CELL_GD_IL1A_RESPONSE_UP	CUI_CDC2_IFNA1_RESPONSE_UP	CUI_PDC_IFNA1_RESPONSE_UP	CUI_CDC2_IFNB_RESPONSE_UP	CUI_MIGDC_IFNA1_RESPONSE_UP
53869	Rab11a	RAB11A,	member	RAS	oncogene	family	[Source:MGI	Symbol;Acc:MGI:1858202]	CUI_CDC2_IL36A_RESPONSE_UP	CUI_CDC2_IFNG_RESPONSE_UP	CUI_CDC2_IFNA1_RESPONSE_UP
107702	Rnh1	ribonuclease/angiogenin	inhibitor	1	[Source:MGI	Symbol;Acc:MGI:1195456]	CUI_CDC2_IL36A_RESPONSE_UP	CUI_CDC2_IL15_RESPONSE_UP	CUI_CDC2_IFNA1_RESPONSE_UP	CUI_PDC_IFNA1_RESPONSE_UP	CUI_CDC2_IFNB_RESPONSE_UP
407819	BC031181	cDNA	sequence	BC031181	[Source:MGI	Symbol;Acc:MGI:3039614]	CUI_CDC2_IL36A_RESPONSE_UP	CUI_CDC2_IL18_RESPONSE_UP	CUI_CDC2_GM_CSF_RESPONSE_UP	CUI_CDC2_IL1B_RESPONSE_UP	CUI_MONOCYTE_GM_CSF_RESPONSE_UP	CUI_CDC2_IFNB_RESPONSE_UP
66138	Bud23	BUD23,	rRNA	methyltransferase	and	ribosome	maturation	factor	[Source:MGI	Symbol;Acc:MGI:1913388]	CUI_CDC2_IL36A_RESPONSE_UP	CUI_NK_CELL_IL18_RESPONSE_UP	CUI_T_CELL_GD_IL1A_RESPONSE_UP
13209	Ddx6	DEAD-box	helicase	6	[Source:MGI	Symbol;Acc:MGI:104976]	CUI_CDC2_IL1A_RESPONSE_UP	CUI_CDC2_IFNG_RESPONSE_UP	CUI_CDC2_IL1B_RESPONSE_UP
13800	Enah	ENAH	actin	regulator	[Source:MGI	Symbol;Acc:MGI:108360]	CUI_CDC2_IL1A_RESPONSE_UP	CUI_CDC2_IL18_RESPONSE_UP	CUI_CDC2_GM_CSF_RESPONSE_UP	CUI_CDC2_IL1B_RESPONSE_UP	CUI_MONOCYTE_GM_CSF_RESPONSE_UP	CUI_CDC2_IL3_RESPONSE_UP
74206	Sipa1l3	signal-induced	proliferation-associated	1	like	3	[Source:MGI	Symbol;Acc:MGI:1921456]	CUI_CDC2_IL1A_RESPONSE_UP	CUI_CDC2_GM_CSF_RESPONSE_UP	CUI_CDC1_TNFA_RESPONSE_UP
74747	Ddit4	DNA-damage-inducible	transcript	4	[Source:MGI	Symbol;Acc:MGI:1921997]	CUI_CDC2_IL1A_RESPONSE_UP	CUI_CDC2_IL1B_RESPONSE_UP	CUI_T_CELL_GD_IL1A_RESPONSE_UP
108767	Pnrc1	proline-rich	nuclear	receptor	coactivator	1	[Source:MGI	Symbol;Acc:MGI:1917838]	CUI_CDC2_IL1A_RESPONSE_UP	CUI_CDC1_TNFA_RESPONSE_UP
65970	Lima1	LIM	domain	and	actin	binding	1	[Source:MGI	Symbol;Acc:MGI:1920992]	CUI_CDC2_IL1A_RESPONSE_UP	CUI_MIGDC_IFNA1_RESPONSE_UP
218442	Serinc5	serine	incorporator	5	[Source:MGI	Symbol;Acc:MGI:2444223]	CUI_CDC2_IL1A_RESPONSE_UP
17069	Ly6e	lymphocyte	antigen	6	family	member	E	[Source:MGI	Symbol;Acc:MGI:106651]	CUI_CDC2_IFNG_RESPONSE_UP	CUI_CDC2_IL15_RESPONSE_UP	CUI_CDC1_IL18_RESPONSE_UP	CUI_CDC2_IL18_RESPONSE_UP	CUI_NK_CELL_IL18_RESPONSE_UP	CUI_CDC2_IFNA1_RESPONSE_UP	CUI_PDC_IFNA1_RESPONSE_UP	CUI_CDC2_IFNB_RESPONSE_UP	CUI_MIGDC_IFNA1_RESPONSE_UP	CUI_CDC1_IFNG_RESPONSE_UP
11746	Anxa4	annexin	A4	[Source:MGI	Symbol;Acc:MGI:88030]	CUI_CDC2_IFNG_RESPONSE_UP	CUI_CDC2_IL15_RESPONSE_UP	CUI_CDC1_IL18_RESPONSE_UP	CUI_CDC2_IL18_RESPONSE_UP	CUI_CDC1_TNFA_RESPONSE_UP	CUI_CDC2_IFNA1_RESPONSE_UP	CUI_PDC_IFNA1_RESPONSE_UP	CUI_CDC2_IFNB_RESPONSE_UP	CUI_MIGDC_IFNA1_RESPONSE_UP	CUI_CDC1_IFNG_RESPONSE_UP
21926	Tnf	tumor	necrosis	factor	[Source:MGI	Symbol;Acc:MGI:104798]	CUI_CDC2_IFNG_RESPONSE_UP	CUI_CDC2_IL15_RESPONSE_UP	CUI_CDC1_IL18_RESPONSE_UP	CUI_CDC2_IL18_RESPONSE_UP	CUI_CDC1_IFNG_RESPONSE_UP
53378	Sdcbp	syndecan	binding	protein	[Source:MGI	Symbol;Acc:MGI:1337026]	CUI_CDC2_IFNG_RESPONSE_UP	CUI_CDC2_IL15_RESPONSE_UP	CUI_CDC2_IL18_RESPONSE_UP	CUI_CDC2_IFNA1_RESPONSE_UP	CUI_CDC2_IFNB_RESPONSE_UP
20529	Slc31a1	solute	carrier	family	31	member	1	[Source:MGI	Symbol;Acc:MGI:1333843]	CUI_CDC2_IFNG_RESPONSE_UP	CUI_CDC2_IL15_RESPONSE_UP	CUI_CDC2_IL18_RESPONSE_UP	CUI_PDC_IFNA1_RESPONSE_UP
81018	Rnf114	ring	finger	protein	114	[Source:MGI	Symbol;Acc:MGI:1933159]	CUI_CDC2_IFNG_RESPONSE_UP	CUI_CDC2_IL15_RESPONSE_UP	CUI_CDC2_IFNA1_RESPONSE_UP	CUI_CDC2_IFNB_RESPONSE_UP	CUI_MIGDC_IFNA1_RESPONSE_UP
53331	Stx7	syntaxin	7	[Source:MGI	Symbol;Acc:MGI:1858210]	CUI_CDC2_IFNG_RESPONSE_UP	CUI_CDC1_IL18_RESPONSE_UP	CUI_CDC2_IL18_RESPONSE_UP	CUI_MONOCYTE_GM_CSF_RESPONSE_UP
17319	Mif	macrophage	migration	inhibitory	factor	(glycosylation-inhibiting	factor)	[Source:MGI	Symbol;Acc:MGI:96982]	CUI_CDC2_IFNG_RESPONSE_UP	CUI_CDC1_IL18_RESPONSE_UP	CUI_NK_CELL_IL18_RESPONSE_UP	CUI_CDC2_GM_CSF_RESPONSE_UP	CUI_T_CELL_GD_IL1A_RESPONSE_UP	CUI_CDC2_IL3_RESPONSE_UP
18746	Pkm	pyruvate	kinase,	muscle	[Source:MGI	Symbol;Acc:MGI:97591]	CUI_CDC2_IFNG_RESPONSE_UP	CUI_CDC2_IL18_RESPONSE_UP	CUI_NK_CELL_IL18_RESPONSE_UP	CUI_CDC2_GM_CSF_RESPONSE_UP	CUI_MONOCYTE_GM_CSF_RESPONSE_UP	CUI_CDC2_IL13_RESPONSE_UP	CUI_CDC2_IL3_RESPONSE_UP
228033	Atp5mc3	ATP	synthase	membrane	subunit	c	locus	3	[Source:MGI	Symbol;Acc:MGI:2442035]	CUI_CDC2_IFNG_RESPONSE_UP	CUI_NK_CELL_IL18_RESPONSE_UP	CUI_CDC2_GM_CSF_RESPONSE_UP	CUI_T_CELL_GD_IL1A_RESPONSE_UP	CUI_CDC2_IL13_RESPONSE_UP
20908	Stx3	syntaxin	3	[Source:MGI	Symbol;Acc:MGI:103077]	CUI_CDC2_IFNG_RESPONSE_UP	CUI_MIGDC_IFNA1_RESPONSE_UP
66190	Acer3	alkaline	ceramidase	3	[Source:MGI	Symbol;Acc:MGI:1913440]	CUI_CDC2_IL15_RESPONSE_UP	CUI_CDC1_IL18_RESPONSE_UP	CUI_CDC2_IFNA1_RESPONSE_UP	CUI_CDC2_IFNB_RESPONSE_UP
57370	B4galt3	UDP-Gal:betaGlcNAc	beta	1,4-galactosyltransferase,	polypeptide	3	[Source:MGI	Symbol;Acc:MGI:1928767]	CUI_CDC2_IL15_RESPONSE_UP	CUI_CDC2_IL18_RESPONSE_UP
22631	Ywhaz	tyrosine	3-monooxygenase/tryptophan	5-monooxygenase	activation	protein,	zeta	polypeptide	[Source:MGI	Symbol;Acc:MGI:109484]	CUI_CDC2_IL15_RESPONSE_UP	CUI_CDC2_GM_CSF_RESPONSE_UP	CUI_CDC2_IFNA1_RESPONSE_UP
15384	Hnrnpab	heterogeneous	nuclear	ribonucleoprotein	A/B	[Source:MGI	Symbol;Acc:MGI:1330294]	CUI_CDC1_IL18_RESPONSE_UP	CUI_CDC2_IL18_RESPONSE_UP	CUI_NK_CELL_IL18_RESPONSE_UP	CUI_CDC2_GM_CSF_RESPONSE_UP	CUI_MONOCYTE_GM_CSF_RESPONSE_UP	CUI_T_CELL_GD_IL1A_RESPONSE_UP	CUI_CDC2_IL13_RESPONSE_UP	CUI_PDC_IFNA1_RESPONSE_UP	CUI_CDC2_IL3_RESPONSE_UP
52700	Txndc17	thioredoxin	domain	containing	17	[Source:MGI	Symbol;Acc:MGI:1289248]	CUI_CDC1_IL18_RESPONSE_UP	CUI_NK_CELL_IL18_RESPONSE_UP	CUI_CDC2_IL1B_RESPONSE_UP	CUI_CDC1_TNFA_RESPONSE_UP	CUI_T_CELL_GD_IL1A_RESPONSE_UP	CUI_CDC1_IFNG_RESPONSE_UP
18786	Plaa	phospholipase	A2,	activating	protein	[Source:MGI	Symbol;Acc:MGI:104810]	CUI_CDC1_IL18_RESPONSE_UP	CUI_NK_CELL_IL18_RESPONSE_UP
22350	Ezr	ezrin	[Source:MGI	Symbol;Acc:MGI:98931]	CUI_CDC1_IL18_RESPONSE_UP	CUI_CDC2_GM_CSF_RESPONSE_UP	CUI_MONOCYTE_GM_CSF_RESPONSE_UP
22779	Ikzf2	IKAROS	family	zinc	finger	2	[Source:MGI	Symbol;Acc:MGI:1342541]	CUI_CDC1_IL18_RESPONSE_UP	CUI_CDC2_IFNB_RESPONSE_UP
14571	Gpd2	glycerol	phosphate	dehydrogenase	2	mitochondrial	[Source:MGI	Symbol;Acc:MGI:99778]	CUI_CDC1_IL18_RESPONSE_UP	CUI_CDC1_IFNG_RESPONSE_UP
68991	Ssu72	Ssu72	RNA	polymerase	II	CTD	phosphatase	homolog	(yeast)	[Source:MGI	Symbol;Acc:MGI:1916241]	CUI_CDC1_IL18_RESPONSE_UP
16430	Stt3a	STT3,	subunit	of	the	oligosaccharyltransferase	complex,	homolog	A	(S.	cerevisiae)	[Source:MGI	Symbol;Acc:MGI:105124]	CUI_CDC2_IL18_RESPONSE_UP	CUI_NK_CELL_IL18_RESPONSE_UP	CUI_CDC2_IL13_RESPONSE_UP
18221	Nudc	nudC	nuclear	distribution	protein	[Source:MGI	Symbol;Acc:MGI:106014]	CUI_NK_CELL_IL18_RESPONSE_UP	CUI_MONOCYTE_GM_CSF_RESPONSE_UP	CUI_T_CELL_GD_IL1A_RESPONSE_UP
70186	Fam162a	family	with	sequence	similarity	162	member	A	[Source:MGI	Symbol;Acc:MGI:1917436]	CUI_NK_CELL_IL18_RESPONSE_UP	CUI_MONOCYTE_GM_CSF_RESPONSE_UP	CUI_T_CELL_GD_IL1A_RESPONSE_UP
12729	Clns1a	chloride	channel,	nucleotide-sensitive,	1A	[Source:MGI	Symbol;Acc:MGI:109638]	CUI_NK_CELL_IL18_RESPONSE_UP	CUI_MONOCYTE_GM_CSF_RESPONSE_UP
11758	Prdx6	peroxiredoxin	6	[Source:MGI	Symbol;Acc:MGI:894320]	CUI_NK_CELL_IL18_RESPONSE_UP	CUI_T_CELL_GD_IL1A_RESPONSE_UP
20018	Polr1d	polymerase	(RNA)	I	polypeptide	D	[Source:MGI	Symbol;Acc:MGI:108403]	CUI_NK_CELL_IL18_RESPONSE_UP	CUI_T_CELL_GD_IL1A_RESPONSE_UP
22042	Tfrc	transferrin	receptor	[Source:MGI	Symbol;Acc:MGI:98822]	CUI_NK_CELL_IL18_RESPONSE_UP	CUI_T_CELL_GD_IL1A_RESPONSE_UP
18458	Pabpc1	poly(A)	binding	protein,	cytoplasmic	1	[Source:MGI	Symbol;Acc:MGI:1349722]	CUI_NK_CELL_IL18_RESPONSE_UP	CUI_T_CELL_GD_IL1A_RESPONSE_UP
68730	Dus1l	dihydrouridine	synthase	1	like	[Source:MGI	Symbol;Acc:MGI:1915980]	CUI_NK_CELL_IL18_RESPONSE_UP	CUI_T_CELL_GD_IL1A_RESPONSE_UP
14228	Fkbp4	FK506	binding	protein	4	[Source:MGI	Symbol;Acc:MGI:95543]	CUI_NK_CELL_IL18_RESPONSE_UP	CUI_CDC2_IL13_RESPONSE_UP
11674	Aldoa	aldolase	A,	fructose-bisphosphate	[Source:MGI	Symbol;Acc:MGI:87994]	CUI_NK_CELL_IL18_RESPONSE_UP
66865	Pmpca	peptidase	(mitochondrial	processing)	alpha	[Source:MGI	Symbol;Acc:MGI:1918568]	CUI_NK_CELL_IL18_RESPONSE_UP
75956	Srrm2	serine/arginine	repetitive	matrix	2	[Source:MGI	Symbol;Acc:MGI:1923206]	CUI_NK_CELL_IL18_RESPONSE_UP
21402	Skp1	S-phase	kinase-associated	protein	1	[Source:MGI	Symbol;Acc:MGI:103575]	CUI_NK_CELL_IL18_RESPONSE_UP
21815	Tgif1	TGFB-induced	factor	homeobox	1	[Source:MGI	Symbol;Acc:MGI:1194497]	CUI_NK_CELL_IL18_RESPONSE_UP
11702	Amd1	S-adenosylmethionine	decarboxylase	1	[Source:MGI	Symbol;Acc:MGI:88004]	CUI_NK_CELL_IL18_RESPONSE_UP
18641	Pfkl	phosphofructokinase,	liver,	B-type	[Source:MGI	Symbol;Acc:MGI:97547]	CUI_NK_CELL_IL18_RESPONSE_UP
19046	Ppp1cb	protein	phosphatase	1	catalytic	subunit	beta	[Source:MGI	Symbol;Acc:MGI:104871]	CUI_NK_CELL_IL18_RESPONSE_UP
20595	Smn1	survival	motor	neuron	1	[Source:MGI	Symbol;Acc:MGI:109257]	CUI_NK_CELL_IL18_RESPONSE_UP
22687	Zpr1	ZPR1	zinc	finger	[Source:MGI	Symbol;Acc:MGI:1330262]	CUI_NK_CELL_IL18_RESPONSE_UP
26554	Cul3	cullin	3	[Source:MGI	Symbol;Acc:MGI:1347360]	CUI_NK_CELL_IL18_RESPONSE_UP
66467	Gtf2h5	general	transcription	factor	IIH,	polypeptide	5	[Source:MGI	Symbol;Acc:MGI:107227]	CUI_NK_CELL_IL18_RESPONSE_UP
12520	Cd81	CD81	antigen	[Source:MGI	Symbol;Acc:MGI:1096398]	CUI_CDC1_TNFA_RESPONSE_UP
17128	Smad4	SMAD	family	member	4	[Source:MGI	Symbol;Acc:MGI:894293]	CUI_CDC1_TNFA_RESPONSE_UP
27999	Fam3c	FAM3	metabolism	regulating	signaling	molecule	C	[Source:MGI	Symbol;Acc:MGI:107892]	CUI_MONOCYTE_GM_CSF_RESPONSE_UP
12764	Cmas	cytidine	monophospho-N-acetylneuraminic	acid	synthetase	[Source:MGI	Symbol;Acc:MGI:1337124]	CUI_T_CELL_GD_IL1A_RESPONSE_UP
338467	Morc3	microrchidia	3	[Source:MGI	Symbol;Acc:MGI:2136841]	CUI_CDC2_IFNA1_RESPONSE_UP	CUI_PDC_IFNA1_RESPONSE_UP	CUI_CDC2_IFNB_RESPONSE_UP	CUI_MIGDC_IFNA1_RESPONSE_UP
15081	H3f3b	H3.3	histone	B	[Source:MGI	Symbol;Acc:MGI:1101768]	CUI_CDC2_IFNA1_RESPONSE_UP	CUI_PDC_IFNA1_RESPONSE_UP	CUI_CDC2_IFNB_RESPONSE_UP
76959	Chmp5	charged	multivesicular	body	protein	5	[Source:MGI	Symbol;Acc:MGI:1924209]	CUI_CDC2_IFNA1_RESPONSE_UP	CUI_PDC_IFNA1_RESPONSE_UP	CUI_CDC2_IFNB_RESPONSE_UP
18105	Nqo2	N-ribosyldihydronicotinamide	quinone	reductase	2	[Source:MGI	Symbol;Acc:MGI:104513]	CUI_CDC2_IFNA1_RESPONSE_UP	CUI_CDC2_IFNB_RESPONSE_UP
74596	Cds1	CDP-diacylglycerol	synthase	1	[Source:MGI	Symbol;Acc:MGI:1921846]	CUI_CDC2_IFNA1_RESPONSE_UP
17449	Mdh1	malate	dehydrogenase	1	NAD	(soluble)	[Source:MGI	Symbol;Acc:MGI:97051]	CUI_CDC2_IL13_RESPONSE_UP
103172	Chchd10	coiled-coil-helix-coiled-coil-helix	domain	containing	10	[Source:MGI	Symbol;Acc:MGI:2143558]	CUI_CDC2_IL13_RESPONSE_UP
107358	Tm9sf3	transmembrane	9	superfamily	member	3	[Source:MGI	Symbol;Acc:MGI:1914262]	CUI_CDC2_IL13_RESPONSE_UP
19268	Ptprf	protein	tyrosine	phosphatase	receptor	type	F	[Source:MGI	Symbol;Acc:MGI:102695]	CUI_CDC2_IL13_RESPONSE_UP
56322	Timm22	translocase	of	inner	mitochondrial	membrane	22	[Source:MGI	Symbol;Acc:MGI:1929742]	CUI_CDC2_IL13_RESPONSE_UP
12305	Ddr1	discoidin	domain	receptor	family,	member	1	[Source:MGI	Symbol;Acc:MGI:99216]	CUI_PDC_IFNA1_RESPONSE_UP	CUI_CDC2_IL3_RESPONSE_UP
68097	Dynll2	dynein	light	chain	LC8-type	2	[Source:MGI	Symbol;Acc:MGI:1915347]	CUI_PDC_IFNA1_RESPONSE_UP
208795	Tmem63a	transmembrane	protein	63a	[Source:MGI	Symbol;Acc:MGI:2384789]	CUI_PDC_IFNA1_RESPONSE_UP
74030	Rin2	Ras	and	Rab	interactor	2	[Source:MGI	Symbol;Acc:MGI:1921280]	CUI_CDC2_IFNB_RESPONSE_UP
67286	Ift22	intraflagellar	transport	22	[Source:MGI	Symbol;Acc:MGI:1914536]	CUI_CDC2_IFNB_RESPONSE_UP
79554	Cptp	ceramide-1-phosphate	transfer	protein	[Source:MGI	Symbol;Acc:MGI:1933107]	CUI_MIGDC_IFNA1_RESPONSE_UP
114584	Clic1	chloride	intracellular	channel	1	[Source:MGI	Symbol;Acc:MGI:2148924]	CUI_MIGDC_IFNA1_RESPONSE_UP
26415	Mapk13	mitogen-activated	protein	kinase	13	[Source:MGI	Symbol;Acc:MGI:1346864]	CUI_CDC1_IFNG_RESPONSE_UP
71648	Optn	optineurin	[Source:MGI	Symbol;Acc:MGI:1918898]
18738	Pitpna	phosphatidylinositol	transfer	protein,	alpha	[Source:MGI	Symbol;Acc:MGI:99887]
56430	Clip1	CAP-GLY	domain	containing	linker	protein	1	[Source:MGI	Symbol;Acc:MGI:1928401]
19070	Mob4	MOB	family	member	4	phocein	[Source:MGI	Symbol;Acc:MGI:104899]
16819	Lcn2	lipocalin	2	[Source:MGI	Symbol;Acc:MGI:96757]
69581	Rhou	ras	homolog	family	member	U	[Source:MGI	Symbol;Acc:MGI:1916831]
74192	Arpc5l	actin	related	protein	2025-03-02	complex,	subunit	5-like	[Source:MGI	Symbol;Acc:MGI:1921442]
384061	Fndc5	fibronectin	type	III	domain	containing	5	[Source:MGI	Symbol;Acc:MGI:1917614]
16478	Jund	jun	D	proto-oncogene	[Source:MGI	Symbol;Acc:MGI:96648]
12215	Bsg	basigin	[Source:MGI	Symbol;Acc:MGI:88208]
26891	Cops4	COP9	signalosome	subunit	4	[Source:MGI	Symbol;Acc:MGI:1349414]
22122	Gfus	GDP-L-fucose	synthase	[Source:MGI	Symbol;Acc:MGI:98857]
227737	Niban2	niban	apoptosis	regulator	2	[Source:MGI	Symbol;Acc:MGI:2442910]
21985	Tpd52	tumor	protein	D52	[Source:MGI	Symbol;Acc:MGI:107749]
50762	Fbxo6	F-box	protein	6	[Source:MGI	Symbol;Acc:MGI:1354743]
14583	Gfpt1	glutamine	fructose-6-phosphate	transaminase	1	[Source:MGI	Symbol;Acc:MGI:95698]
13661	Ehf	ets	homologous	factor	[Source:MGI	Symbol;Acc:MGI:1270840]
56312	Nupr1	nuclear	protein	transcription	regulator	1	[Source:MGI	Symbol;Acc:MGI:1891834]
14797	Tle5	TLE	family	member	5	transcriptional	modulator	[Source:MGI	Symbol;Acc:MGI:95806]
11931	Atp1b1	ATPase,	Na+/K+	transporting,	beta	1	polypeptide	[Source:MGI	Symbol;Acc:MGI:88108]
21946	Pglyrp1	peptidoglycan	recognition	protein	1	[Source:MGI	Symbol;Acc:MGI:1345092]
52552	Parp8	poly	(ADP-ribose)	polymerase	family,	member	8	[Source:MGI	Symbol;Acc:MGI:1098713]
11804	Aplp2	amyloid	beta	precursor-like	protein	2	[Source:MGI	Symbol;Acc:MGI:88047]
67880	Dcxr	dicarbonyl	L-xylulose	reductase	[Source:MGI	Symbol;Acc:MGI:1915130]
192292	Nrbp1	nuclear	receptor	binding	protein	1	[Source:MGI	Symbol;Acc:MGI:2183436]
66911	Nudt16l1	nudix	hydrolase	16	like	1	[Source:MGI	Symbol;Acc:MGI:1914161]
69048	Slc30a5	solute	carrier	family	30	(zinc	transporter),	member	5	[Source:MGI	Symbol;Acc:MGI:1916298]
209456	Trp53bp2	transformation	related	protein	53	binding	protein	2	[Source:MGI	Symbol;Acc:MGI:2138319]
16796	Lasp1	LIM	and	SH3	protein	1	[Source:MGI	Symbol;Acc:MGI:109656]
57316	C1d	C1D	nuclear	receptor	co-repressor	[Source:MGI	Symbol;Acc:MGI:1927354]
76281	Tax1bp3	Tax1	(human	T	cell	leukemia	virus	type	I)	binding	protein	3	[Source:MGI	Symbol;Acc:MGI:1923531]
52665	Echdc1	enoyl	Coenzyme	A	hydratase	domain	containing	1	[Source:MGI	Symbol;Acc:MGI:1277169]
51789	Tnk2	tyrosine	kinase,	non-receptor,	2	[Source:MGI	Symbol;Acc:MGI:1858308]
20250	Scd2	stearoyl-Coenzyme	A	desaturase	2	[Source:MGI	Symbol;Acc:MGI:98240]
192120	Bspry	B-box	and	SPRY	domain	containing	[Source:MGI	Symbol;Acc:MGI:2177191]
109284	R3hdm4	R3H	domain	containing	4	[Source:MGI	Symbol;Acc:MGI:1924814]
21807	Tsc22d1	TSC22	domain	family,	member	1	[Source:MGI	Symbol;Acc:MGI:109127]
66848	Fuca2	fucosidase,	alpha-L-	2	plasma	[Source:MGI	Symbol;Acc:MGI:1914098]
235293	Sc5d	sterol-C5-desaturase	[Source:MGI	Symbol;Acc:MGI:1353611]
14751	Gpi1	glucose-6-phosphate	isomerase	1	[Source:MGI	Symbol;Acc:MGI:95797]
12336	Capns1	calpain,	small	subunit	1	[Source:MGI	Symbol;Acc:MGI:88266]
16440	Itpr3	inositol	1,4,5-triphosphate	receptor	3	[Source:MGI	Symbol;Acc:MGI:96624]
15288	Hmbs	hydroxymethylbilane	synthase	[Source:MGI	Symbol;Acc:MGI:96112]
19331	Rab19	RAB19,	member	RAS	oncogene	family	[Source:MGI	Symbol;Acc:MGI:103292]
14825	Cxcl1	C-X-C	motif	chemokine	ligand	1	[Source:MGI	Symbol;Acc:MGI:108068]
68024	H2bc4	H2B	clustered	histone	4	[Source:MGI	Symbol;Acc:MGI:1915274]
12488	Cd2ap	CD2-associated	protein	[Source:MGI	Symbol;Acc:MGI:1330281]
71720	Osbpl3	oxysterol	binding	protein-like	3	[Source:MGI	Symbol;Acc:MGI:1918970]
103742	Mien1	migration	and	invasion	enhancer	1	[Source:MGI	Symbol;Acc:MGI:1913678]
76080	Ttpal	tocopherol	(alpha)	transfer	protein-like	[Source:MGI	Symbol;Acc:MGI:1923330]
237459	Cdk17	cyclin	dependent	kinase	17	[Source:MGI	Symbol;Acc:MGI:97517]
67922	Fam32a	family	with	sequence	similarity	32	member	A	[Source:MGI	Symbol;Acc:MGI:1915172]
12385	Ctnna1	catenin	alpha	1	[Source:MGI	Symbol;Acc:MGI:88274]
100201	Tmem64	transmembrane	protein	64	[Source:MGI	Symbol;Acc:MGI:2140359]
20677	Sox4	SRY	(sex	determining	region	Y)-box	4	[Source:MGI	Symbol;Acc:MGI:98366]
68094	Smarcc2	SWI/SNF	related,	matrix	associated,	actin	dependent	regulator	of	chromatin,	subfamily	c,	member	2	[Source:MGI	Symbol;Acc:MGI:1915344]
72108	Ddhd2	DDHD	domain	containing	2	[Source:MGI	Symbol;Acc:MGI:1919358]
11983	Atp5if1	ATP	synthase	inhibitory	factor	subunit	1	[Source:MGI	Symbol;Acc:MGI:1196457]
16480	Jup	junction	plakoglobin	[Source:MGI	Symbol;Acc:MGI:96650]
17075	Epcam	epithelial	cell	adhesion	molecule	[Source:MGI	Symbol;Acc:MGI:106653]
140570	Plxnb2	plexin	B2	[Source:MGI	Symbol;Acc:MGI:2154239]
219140	Spata13	spermatogenesis	associated	13	[Source:MGI	Symbol;Acc:MGI:104838]
16525	Kcnk1	potassium	channel,	subfamily	K,	member	1	[Source:MGI	Symbol;Acc:MGI:109322]
109113	Uhrf2	ubiquitin-like,	containing	PHD	and	RING	finger	domains	2	[Source:MGI	Symbol;Acc:MGI:1923718]
13836	Epha2	Eph	receptor	A2	[Source:MGI	Symbol;Acc:MGI:95278]
21406	Tcf12	transcription	factor	12	[Source:MGI	Symbol;Acc:MGI:101877]
12452	Ccng2	cyclin	G2	[Source:MGI	Symbol;Acc:MGI:1095734]
57296	Psmd8	proteasome	(prosome,	macropain)	26S	subunit,	non-ATPase,	8	[Source:MGI	Symbol;Acc:MGI:1888669]
106840	Unc119b	unc-119	lipid	binding	chaperone	B	[Source:MGI	Symbol;Acc:MGI:2147162]
74769	Pik3cb	phosphatidylinositol-4,5-bisphosphate	3-kinase	catalytic	subunit	beta	[Source:MGI	Symbol;Acc:MGI:1922019]
20744	Strbp	spermatid	perinuclear	RNA	binding	protein	[Source:MGI	Symbol;Acc:MGI:104626]
19143	St14	suppression	of	tumorigenicity	14	(colon	carcinoma)	[Source:MGI	Symbol;Acc:MGI:1338881]
12759	Clu	clusterin	[Source:MGI	Symbol;Acc:MGI:88423]
12614	Celsr1	cadherin,	EGF	LAG	seven-pass	G-type	receptor	1	[Source:MGI	Symbol;Acc:MGI:1100883]
16589	Uhmk1	U2AF	homology	motif	(UHM)	kinase	1	[Source:MGI	Symbol;Acc:MGI:1341908]
75767	Rab11fip1	RAB11	family	interacting	protein	1	(class	I)	[Source:MGI	Symbol;Acc:MGI:1923017]
12366	Casp2	caspase	2	[Source:MGI	Symbol;Acc:MGI:97295]
50911	Exosc9	exosome	component	9	[Source:MGI	Symbol;Acc:MGI:1355319]
105171	Arrdc3	arrestin	domain	containing	3	[Source:MGI	Symbol;Acc:MGI:2145242]
18518	Igbp1	immunoglobulin	(CD79A)	binding	protein	1	[Source:MGI	Symbol;Acc:MGI:1346500]
69654	Dctn2	dynactin	2	[Source:MGI	Symbol;Acc:MGI:107733]
68942	Chmp2b	charged	multivesicular	body	protein	2B	[Source:MGI	Symbol;Acc:MGI:1916192]
98402	Sh3bp4	SH3-domain	binding	protein	4	[Source:MGI	Symbol;Acc:MGI:2138297]
14084	Faf1	Fas-associated	factor	1	[Source:MGI	Symbol;Acc:MGI:109419]
18710	Pik3r3	phosphoinositide-3-kinase	regulatory	subunit	3	[Source:MGI	Symbol;Acc:MGI:109277]
70031	Cmtm8	CKLF-like	MARVEL	transmembrane	domain	containing	8	[Source:MGI	Symbol;Acc:MGI:2447167]
20168	Rtn3	reticulon	3	[Source:MGI	Symbol;Acc:MGI:1339970]
96979	Ptges2	prostaglandin	E	synthase	2	[Source:MGI	Symbol;Acc:MGI:1917592]
71820	Dync2i2	dynein	2	intermediate	chain	2	[Source:MGI	Symbol;Acc:MGI:1919070]
14766	Adgrg1	adhesion	G	protein-coupled	receptor	G1	[Source:MGI	Symbol;Acc:MGI:1340051]
216011	Lrrc20	leucine	rich	repeat	containing	20	[Source:MGI	Symbol;Acc:MGI:2387182]
54152	Dnal4	dynein,	axonemal,	light	chain	4	[Source:MGI	Symbol;Acc:MGI:1859217]
12695	Patj	PATJ,	crumbs	cell	polarity	complex	component	[Source:MGI	Symbol;Acc:MGI:1277960]
67729	Mansc1	MANSC	domain	containing	1	[Source:MGI	Symbol;Acc:MGI:1914979]
72825	Mon1a	MON1	homolog	A,	secretory	traffciking	associated	[Source:MGI	Symbol;Acc:MGI:1920075]
100163	Pafah2	platelet-activating	factor	acetylhydrolase	2	[Source:MGI	Symbol;Acc:MGI:2140321]
101631	Pwwp2b	PWWP	domain	containing	2B	[Source:MGI	Symbol;Acc:MGI:2142008]
101772	Ano1	anoctamin	1	calcium	activated	chloride	channel	[Source:MGI	Symbol;Acc:MGI:2142149]
103140	Gstt3	glutathione	S-transferase,	theta	3	[Source:MGI	Symbol;Acc:MGI:2143526]
103213	Traf3ip2	TRAF3	interacting	protein	2	[Source:MGI	Symbol;Acc:MGI:2143599]
103655	Sec14l4	SEC14-like	lipid	binding	4	[Source:MGI	Symbol;Acc:MGI:2144095]
104886	Rab15	RAB15,	member	RAS	oncogene	family	[Source:MGI	Symbol;Acc:MGI:1916865]
106766	Stap2	signal	transducing	adaptor	family	member	2	[Source:MGI	Symbol;Acc:MGI:2147039]
107515	Lgr4	leucine-rich	repeat-containing	G	protein-coupled	receptor	4	[Source:MGI	Symbol;Acc:MGI:1891468]
109229	Fam118b	family	with	sequence	similarity	118	member	B	[Source:MGI	Symbol;Acc:MGI:1924483]
109620	Dsp	desmoplakin	[Source:MGI	Symbol;Acc:MGI:109611]
110749	Chaf1b	chromatin	assembly	factor	1	subunit	B	[Source:MGI	Symbol;Acc:MGI:1314881]
112407	Egln3	egl-9	family	hypoxia-inducible	factor	3	[Source:MGI	Symbol;Acc:MGI:1932288]
11430	Acox1	acyl-Coenzyme	A	oxidase	1	palmitoyl	[Source:MGI	Symbol;Acc:MGI:1330812]
114301	Palmd	palmdelphin	[Source:MGI	Symbol;Acc:MGI:2148896]
11487	Adam10	a	disintegrin	and	metallopeptidase	domain	10	[Source:MGI	Symbol;Acc:MGI:109548]
114896	Afg3l1	AFG3-like	AAA	ATPase	1	[Source:MGI	Symbol;Acc:MGI:1928277]
11640	Akap1	A	kinase	anchor	protein	1	[Source:MGI	Symbol;Acc:MGI:104729]
117600	Srgap1	SLIT-ROBO	Rho	GTPase	activating	protein	1	[Source:MGI	Symbol;Acc:MGI:2152936]
11847	Arg2	arginase	type	II	[Source:MGI	Symbol;Acc:MGI:1330806]
11921	Atoh1	atonal	bHLH	transcription	factor	1	[Source:MGI	Symbol;Acc:MGI:104654]
12387	Ctnnb1	catenin	beta	1	[Source:MGI	Symbol;Acc:MGI:88276]
12739	Cldn3	claudin	3	[Source:MGI	Symbol;Acc:MGI:1329044]
12740	Cldn4	claudin	4	[Source:MGI	Symbol;Acc:MGI:1313314]
12808	Cobl	cordon-bleu	WH2	repeat	[Source:MGI	Symbol;Acc:MGI:105056]
13043	Cttn	cortactin	[Source:MGI	Symbol;Acc:MGI:99695]
13052	Cxadr	coxsackie	virus	and	adenovirus	receptor	[Source:MGI	Symbol;Acc:MGI:1201679]
13180	Pcbd1	pterin	4	alpha	carbinolamine	dehydratase/dimerization	cofactor	of	hepatocyte	nuclear	factor	1	alpha	(TCF1)	1	[Source:MGI	Symbol;Acc:MGI:94873]
13197	Gadd45a	growth	arrest	and	DNA-damage-inducible	45	alpha	[Source:MGI	Symbol;Acc:MGI:107799]
13639	Efna4	ephrin	A4	[Source:MGI	Symbol;Acc:MGI:106643]
13710	Elf3	E74-like	factor	3	[Source:MGI	Symbol;Acc:MGI:1101781]
13824	Epb41l4a	erythrocyte	membrane	protein	band	4.1	like	4a	[Source:MGI	Symbol;Acc:MGI:103007]
14038	Wfdc18	WAP	four-disulfide	core	domain	18	[Source:MGI	Symbol;Acc:MGI:107506]
14388	Gab1	growth	factor	receptor	bound	protein	2-associated	protein	1	[Source:MGI	Symbol;Acc:MGI:108088]
14426	Galnt4	polypeptide	N-acetylgalactosaminyltransferase	4	[Source:MGI	Symbol;Acc:MGI:894692]
16669	Krt19	keratin	19	[Source:MGI	Symbol;Acc:MGI:96693]
16691	Krt8	keratin	8	[Source:MGI	Symbol;Acc:MGI:96705]
17002	Ltf	lactotransferrin	[Source:MGI	Symbol;Acc:MGI:96837]
170833	Hook2	hook	microtubule	tethering	protein	2	[Source:MGI	Symbol;Acc:MGI:2181664]
171531	Mlph	melanophilin	[Source:MGI	Symbol;Acc:MGI:2176380]
17178	Fxyd3	FXYD	domain-containing	ion	transport	regulator	3	[Source:MGI	Symbol;Acc:MGI:107497]
17350	Mlh1	mutL	homolog	1	[Source:MGI	Symbol;Acc:MGI:101938]
17388	Mmp15	matrix	metallopeptidase	15	[Source:MGI	Symbol;Acc:MGI:109320]
18378	Omp	olfactory	marker	protein	[Source:MGI	Symbol;Acc:MGI:97436]
18640	Pfkfb2	6-phosphofructo-2-kinase/fructose-2,6-biphosphatase	2	[Source:MGI	Symbol;Acc:MGI:107815]
18703	Pigr	polymeric	immunoglobulin	receptor	[Source:MGI	Symbol;Acc:MGI:103080]
19049	Ppp1r1b	protein	phosphatase	1	regulatory	inhibitor	subunit	1B	[Source:MGI	Symbol;Acc:MGI:94860]
19126	Prom1	prominin	1	[Source:MGI	Symbol;Acc:MGI:1100886]
19272	Ptprk	protein	tyrosine	phosphatase	receptor	type	K	[Source:MGI	Symbol;Acc:MGI:103310]
19302	Pex2	peroxisomal	biogenesis	factor	2	[Source:MGI	Symbol;Acc:MGI:107486]
194590	Reps2	RALBP1	associated	Eps	domain	containing	protein	2	[Source:MGI	Symbol;Acc:MGI:2663511]
20277	Scnn1b	sodium	channel,	nonvoltage-gated	1	beta	[Source:MGI	Symbol;Acc:MGI:104696]
20311	Cxcl5	C-X-C	motif	chemokine	ligand	5	[Source:MGI	Symbol;Acc:MGI:1096868]
20496	Slc12a2	solute	carrier	family	12	member	2	[Source:MGI	Symbol;Acc:MGI:101924]
20649	Sntb1	syntrophin,	basic	1	[Source:MGI	Symbol;Acc:MGI:101781]
20689	Sall3	spalt	like	transcription	factor	3	[Source:MGI	Symbol;Acc:MGI:109295]
207920	Esrp1	epithelial	splicing	regulatory	protein	1	[Source:MGI	Symbol;Acc:MGI:1917326]
208943	Myo5c	myosin	VC	[Source:MGI	Symbol;Acc:MGI:2442485]
209558	Enpp3	ectonucleotide	pyrophosphatase/phosphodiesterase	3	[Source:MGI	Symbol;Acc:MGI:2143702]
20975	Synj2	synaptojanin	2	[Source:MGI	Symbol;Acc:MGI:1201671]
211488	Ado	2-aminoethanethiol	dioxygenase	[Source:MGI	Symbol;Acc:MGI:2685083]
212439	AA986860	expressed	sequence	AA986860	[Source:MGI	Symbol;Acc:MGI:2138143]
212531	Sh3bgrl2	SH3	domain	binding	glutamic	acid-rich	protein	like	2	[Source:MGI	Symbol;Acc:MGI:1915350]
212733	Bicdl2	BICD	family	like	cargo	adaptor	2	[Source:MGI	Symbol;Acc:MGI:2388267]
212980	Slc45a3	solute	carrier	family	45	member	3	[Source:MGI	Symbol;Acc:MGI:1922082]
213006	Mfsd4a	major	facilitator	superfamily	domain	containing	4A	[Source:MGI	Symbol;Acc:MGI:2442786]
213326	Scyl2	SCY1-like	2	(S.	cerevisiae)	[Source:MGI	Symbol;Acc:MGI:1289172]
213603	Slc44a3	solute	carrier	family	44	member	3	[Source:MGI	Symbol;Acc:MGI:2384860]
21386	Tbx3	T-box	3	[Source:MGI	Symbol;Acc:MGI:98495]
21418	Tfap2a	transcription	factor	AP-2,	alpha	[Source:MGI	Symbol;Acc:MGI:104671]
215819	Nhsl1	NHS	like	1	[Source:MGI	Symbol;Acc:MGI:106390]
216350	Tspan8	tetraspanin	8	[Source:MGI	Symbol;Acc:MGI:2384918]
21664	Phlda1	pleckstrin	homology	like	domain,	family	A,	member	1	[Source:MGI	Symbol;Acc:MGI:1096880]
21665	Tdg	thymine	DNA	glycosylase	[Source:MGI	Symbol;Acc:MGI:108247]
216724	Rufy1	RUN	and	FYVE	domain	containing	1	[Source:MGI	Symbol;Acc:MGI:2429762]
216892	Spns2	SPNS	lysolipid	transporter	2	sphingosine-1-phosphate	[Source:MGI	Symbol;Acc:MGI:2384936]
217138	Prr15l	proline	rich	15-like	[Source:MGI	Symbol;Acc:MGI:2387599]
218693	Paip1	polyadenylate	binding	protein-interacting	protein	1	[Source:MGI	Symbol;Acc:MGI:2384993]
22083	Ctr9	CTR9	homolog,	Paf1/RNA	polymerase	II	complex	component	[Source:MGI	Symbol;Acc:MGI:109345]
223473	Nipal2	NIPA-like	domain	containing	2	[Source:MGI	Symbol;Acc:MGI:1924488]
22351	Vill	villin-like	[Source:MGI	Symbol;Acc:MGI:1201781]
223650	Eppk1	epiplakin	1	[Source:MGI	Symbol;Acc:MGI:2386306]
223809	Smgc	submandibular	gland	protein	C	[Source:MGI	Symbol;Acc:MGI:1859618]
22422	Wnt7b	wingless-type	MMTV	integration	site	family,	member	7B	[Source:MGI	Symbol;Acc:MGI:98962]
224762	Trim31	tripartite	motif-containing	31	[Source:MGI	Symbol;Acc:MGI:2385051]
224904	Micos13	mitochondrial	contact	site	and	cristae	organizing	system	subunit	13	[Source:MGI	Symbol;Acc:MGI:2442174]
22601	Yap1	yes-associated	protein	1	[Source:MGI	Symbol;Acc:MGI:103262]
22673	Zfp185	zinc	finger	protein	185	[Source:MGI	Symbol;Acc:MGI:108095]
22682	Zfand5	zinc	finger,	AN1-type	domain	5	[Source:MGI	Symbol;Acc:MGI:1278334]
227102	Ormdl1	ORM1-like	1	(S.	cerevisiae)	[Source:MGI	Symbol;Acc:MGI:2181669]
227618	Lrrc26	leucine	rich	repeat	containing	26	[Source:MGI	Symbol;Acc:MGI:2385129]
230612	Slc5a9	solute	carrier	family	5	(sodium/glucose	cotransporter),	member	9	[Source:MGI	Symbol;Acc:MGI:2140201]
230779	Serinc2	serine	incorporator	2	[Source:MGI	Symbol;Acc:MGI:1919132]
231670	Fbxo21	F-box	protein	21	[Source:MGI	Symbol;Acc:MGI:1924223]
232409	Clec2e	C-type	lectin	domain	family	2	member	e	[Source:MGI	Symbol;Acc:MGI:3028921]
233900	Rnf40	ring	finger	protein	40	[Source:MGI	Symbol;Acc:MGI:2142048]
237615	Ankrd52	ankyrin	repeat	domain	52	[Source:MGI	Symbol;Acc:MGI:2444029]
241694	Ralgapa2	Ral	GTPase	activating	protein,	alpha	subunit	2	(catalytic)	[Source:MGI	Symbol;Acc:MGI:3036245]
242466	Zfp462	zinc	finger	protein	462	[Source:MGI	Symbol;Acc:MGI:107690]
242864	Napepld	N-acyl	phosphatidylethanolamine	phospholipase	D	[Source:MGI	Symbol;Acc:MGI:2140885]
243219	2900026A02Rik	RIKEN	cDNA	2900026A02	gene	[Source:MGI	Symbol;Acc:MGI:1920194]
243725	Ppp1r9a	protein	phosphatase	1	regulatory	subunit	9A	[Source:MGI	Symbol;Acc:MGI:2442401]
246048	Chodl	chondrolectin	[Source:MGI	Symbol;Acc:MGI:2179069]
26365	Ceacam1	CEA	cell	adhesion	molecule	1	[Source:MGI	Symbol;Acc:MGI:1347245]
26370	Cetn2	centrin	2	[Source:MGI	Symbol;Acc:MGI:1347085]
268970	Arhgap28	Rho	GTPase	activating	protein	28	[Source:MGI	Symbol;Acc:MGI:2147003]
269023	Zfp608	zinc	finger	protein	608	[Source:MGI	Symbol;Acc:MGI:2442338]
269437	Plch1	phospholipase	C,	eta	1	[Source:MGI	Symbol;Acc:MGI:2683547]
27375	Tjp3	tight	junction	protein	3	[Source:MGI	Symbol;Acc:MGI:1351650]
27376	Slc25a10	solute	carrier	family	25	(mitochondrial	carrier,	dicarboxylate	transporter),	member	10	[Source:MGI	Symbol;Acc:MGI:1353497]
27494	Amot	angiomotin	[Source:MGI	Symbol;Acc:MGI:108440]
319638	Nt5dc1	5'-nucleotidase	domain	containing	1	[Source:MGI	Symbol;Acc:MGI:2442446]
320508	Cachd1	cache	domain	containing	1	[Source:MGI	Symbol;Acc:MGI:2444177]
320679	Samd12	sterile	alpha	motif	domain	containing	12	[Source:MGI	Symbol;Acc:MGI:2444518]
353499	Tmc4	transmembrane	channel-like	gene	family	4	[Source:MGI	Symbol;Acc:MGI:2669035]
378462	Morn2	MORN	repeat	containing	2	[Source:MGI	Symbol;Acc:MGI:2674071]
380705	Tmem102	transmembrane	protein	102	[Source:MGI	Symbol;Acc:MGI:1921591]
381085	Tbc1d22b	TBC1	domain	family,	member	22B	[Source:MGI	Symbol;Acc:MGI:2681867]
382034	Gse1	genetic	suppressor	element	1	coiled-coil	protein	[Source:MGI	Symbol;Acc:MGI:1098275]
382406	Poc1b	POC1	centriolar	protein	B	[Source:MGI	Symbol;Acc:MGI:1918511]
384214	Ephx4	epoxide	hydrolase	4	[Source:MGI	Symbol;Acc:MGI:2686228]
434437	Amt	aminomethyltransferase	[Source:MGI	Symbol;Acc:MGI:3646700]
50528	Tmprss2	transmembrane	protease,	serine	2	[Source:MGI	Symbol;Acc:MGI:1354381]
50784	Plpp2	phospholipid	phosphatase	2	[Source:MGI	Symbol;Acc:MGI:1354945]
52432	Ppp2r2d	protein	phosphatase	2	regulatory	subunit	B,	delta	[Source:MGI	Symbol;Acc:MGI:1289252]
53322	Nucb2	nucleobindin	2	[Source:MGI	Symbol;Acc:MGI:1858179]
53624	Cldn7	claudin	7	[Source:MGI	Symbol;Acc:MGI:1859285]
54135	Lsr	lipolysis	stimulated	lipoprotein	receptor	[Source:MGI	Symbol;Acc:MGI:1927471]
54139	Irf6	interferon	regulatory	factor	6	[Source:MGI	Symbol;Acc:MGI:1859211]
56431	Dstn	destrin	[Source:MGI	Symbol;Acc:MGI:1929270]
56753	Tacstd2	tumor-associated	calcium	signal	transducer	2	[Source:MGI	Symbol;Acc:MGI:1861606]
57247	Zfp276	zinc	finger	protein	(C2H2	type)	276	[Source:MGI	Symbol;Acc:MGI:1888495]
58233	Dnaja4	DnaJ	heat	shock	protein	family	(Hsp40)	member	A4	[Source:MGI	Symbol;Acc:MGI:1927638]
65945	Clstn1	calsyntenin	1	[Source:MGI	Symbol;Acc:MGI:1929895]
66060	Cystm1	cysteine-rich	transmembrane	module	containing	1	[Source:MGI	Symbol;Acc:MGI:1913310]
66108	Ndufa9	NADH:ubiquinone	oxidoreductase	subunit	A9	[Source:MGI	Symbol;Acc:MGI:1913358]
66260	Tmem54	transmembrane	protein	54	[Source:MGI	Symbol;Acc:MGI:1913510]
66371	Chmp4c	charged	multivesicular	body	protein	4C	[Source:MGI	Symbol;Acc:MGI:1913621]
66569	Gdpd1	glycerophosphodiester	phosphodiesterase	domain	containing	1	[Source:MGI	Symbol;Acc:MGI:1913819]
66589	Ube2v1	ubiquitin-conjugating	enzyme	E2	variant	1	[Source:MGI	Symbol;Acc:MGI:1913839]
66805	Tspan1	tetraspanin	1	[Source:MGI	Symbol;Acc:MGI:1914055]
66889	Rnf128	ring	finger	protein	128	[Source:MGI	Symbol;Acc:MGI:1914139]
66898	Baiap2l1	BAI1-associated	protein	2-like	1	[Source:MGI	Symbol;Acc:MGI:1914148]
66939	Aagab	alpha-	and	gamma-adaptin	binding	protein	[Source:MGI	Symbol;Acc:MGI:1914189]
67150	Rnf141	ring	finger	protein	141	[Source:MGI	Symbol;Acc:MGI:1914400]
67313	Inava	innate	immunity	activator	[Source:MGI	Symbol;Acc:MGI:1921579]
67459	Nvl	nuclear	VCP-like	[Source:MGI	Symbol;Acc:MGI:1914709]
67636	Etfrf1	electron	transfer	flavoprotein	regulatory	factor	1	[Source:MGI	Symbol;Acc:MGI:1914886]
68187	Fam135a	family	with	sequence	similarity	135	member	A	[Source:MGI	Symbol;Acc:MGI:1915437]
68481	Mpzl1	myelin	protein	zero-like	1	[Source:MGI	Symbol;Acc:MGI:1915731]
69073	Kdf1	keratinocyte	differentiation	factor	1	[Source:MGI	Symbol;Acc:MGI:1916323]
69129	Pex11g	peroxisomal	biogenesis	factor	11	gamma	[Source:MGI	Symbol;Acc:MGI:1920905]
70297	Gcc2	GRIP	and	coiled-coil	domain	containing	2	[Source:MGI	Symbol;Acc:MGI:1917547]
70335	Reep6	receptor	accessory	protein	6	[Source:MGI	Symbol;Acc:MGI:1917585]
70574	Cpm	carboxypeptidase	M	[Source:MGI	Symbol;Acc:MGI:1917824]
70791	Hars2	histidyl-tRNA	synthetase	2	[Source:MGI	Symbol;Acc:MGI:1918041]
70846	Ttc6	tetratricopeptide	repeat	domain	6	[Source:MGI	Symbol;Acc:MGI:2684915]
71111	Gpr39	G	protein-coupled	receptor	39	[Source:MGI	Symbol;Acc:MGI:1918361]
71889	Epn3	epsin	3	[Source:MGI	Symbol;Acc:MGI:1919139]
71908	Cldn23	claudin	23	[Source:MGI	Symbol;Acc:MGI:1919158]
71913	Tmem79	transmembrane	protein	79	[Source:MGI	Symbol;Acc:MGI:1919163]
72058	Igsf5	immunoglobulin	superfamily,	member	5	[Source:MGI	Symbol;Acc:MGI:1919308]
72090	Entpd8	ectonucleoside	triphosphate	diphosphohydrolase	8	[Source:MGI	Symbol;Acc:MGI:1919340]
72121	Dennd2d	DENN	domain	containing	2D	[Source:MGI	Symbol;Acc:MGI:2181193]
72935	Ddx41	DEAD	box	helicase	41	[Source:MGI	Symbol;Acc:MGI:1920185]
72999	Insig2	insulin	induced	gene	2	[Source:MGI	Symbol;Acc:MGI:1920249]
73212	3110082I17Rik	RIKEN	cDNA	3110082I17	gene	[Source:MGI	Symbol;Acc:MGI:1920462]
73246	Rassf6	Ras	association	(RalGDS/AF-6)	domain	family	member	6	[Source:MGI	Symbol;Acc:MGI:1920496]
73608	Marveld3	MARVEL	(membrane-associating)	domain	containing	3	[Source:MGI	Symbol;Acc:MGI:1920858]
74150	Slc35f5	solute	carrier	family	35	member	F5	[Source:MGI	Symbol;Acc:MGI:1921400]
74246	Gale	galactose-4-epimerase,	UDP	[Source:MGI	Symbol;Acc:MGI:1921496]
74365	Lonrf3	LON	peptidase	N-terminal	domain	and	ring	finger	3	[Source:MGI	Symbol;Acc:MGI:1921615]
75668	Rasl10a	RAS-like,	family	10	member	A	[Source:MGI	Symbol;Acc:MGI:1922918]
75914	Exoc6b	exocyst	complex	component	6B	[Source:MGI	Symbol;Acc:MGI:1923164]
75991	Slain2	SLAIN	motif	family,	member	2	[Source:MGI	Symbol;Acc:MGI:1923241]
76261	0610040J01Rik	RIKEN	cDNA	0610040J01	gene	[Source:MGI	Symbol;Acc:MGI:1923511]
76577	Faf2	Fas	associated	factor	family	member	2	[Source:MGI	Symbol;Acc:MGI:1923827]
76974	Urah	urate	(5-hydroxyiso-)	hydrolase	[Source:MGI	Symbol;Acc:MGI:1916142]
77113	Klhl2	kelch-like	2	Mayven	[Source:MGI	Symbol;Acc:MGI:1924363]
77411	Esrp2	epithelial	splicing	regulatory	protein	2	[Source:MGI	Symbol;Acc:MGI:1924661]
78923	Chsy3	chondroitin	sulfate	synthase	3	[Source:MGI	Symbol;Acc:MGI:1926173]
79565	Mettl27	methyltransferase	like	27	[Source:MGI	Symbol;Acc:MGI:1933146]
80794	Cblc	Casitas	B-lineage	lymphoma	c	[Source:MGI	Symbol;Acc:MGI:1931457]
81879	Tfcp2l1	transcription	factor	CP2-like	1	[Source:MGI	Symbol;Acc:MGI:2444691]
94040	Clmn	calmin	[Source:MGI	Symbol;Acc:MGI:2136957]
97114	H3c15	H3	clustered	histone	15	[Source:MGI	Symbol;Acc:MGI:2448357]
97130	Nhsl3	NHS	like	3	[Source:MGI	Symbol;Acc:MGI:2140651]

## Sheet: Supp Table_3 ORA_MRS_low
Overlap	Results
Collection(s):	M7
#	overlaps	shown:	10
#	genesets	in	collections:	787
#	genes	in	comparison	(n):	155
#	genes	in	universe	(N):	46357
Gene	Set	Name	#	Genes	in	Gene	Set	(K)	Description	#	Genes	in	Overlap	(k)	k/K	p-value	FDR	q-value
CUI_B_CELL_IFNA1_RESPONSE_DN	191	Genes	negatively	differentially	expressed	in	cell	type:	B	cell	upon	treatment	with	cytokine:	IFN-&alpha;1	in	mouse	lymph	nodes	in	vivo,	14	0.0733	4.37e-15					3.44e-12	-38.0807
CUI_B_CELL_IFNB_RESPONSE_DN	185	Genes	negatively	differentially	expressed	in	cell	type:	B	cell	upon	treatment	with	cytokine:	IFN-&beta;	in	mouse	lymph	nodes	in	vivo,	13	0.0703	7.4e-14					2.91e-11	-35.0002
CUI_CDC2_IL1A_RESPONSE_DN	609	Genes	negatively	differentially	expressed	in	cell	type:	cDC2	(conventional	dendritic	cell	type	2)	upon	treatment	with	cytokine:	IL-1&alpha;	in	mouse	lymph	nodes	in	vivo,	19	0.0312	2.78e-13	7.28e-11	-33.6773
CUI_T_CELL_CD4_IL4_RESPONSE_DN	89	Genes	negatively	differentially	expressed	in	cell	type:	CD4+	T	cell	upon	treatment	with	cytokine:	IL-4	in	mouse	lymph	nodes	in	vivo,	10	0.1124	5.28e-13				1.04e-10	-33.1627
CUI_TREG_IL1A_RESPONSE_DN	151	Genes	negatively	differentially	expressed	in	cell	type:	Treg	upon	treatment	with	cytokine:	IL-1&alpha;	in	mouse	lymph	nodes	in	vivo,	11	0.0728	4.38e-12						6.89e-10	-30.4348
CUI_CDC2_GM_CSF_RESPONSE_DN	101	Genes	negatively	differentially	expressed	in	cell	type:	cDC2	(conventional	dendritic	cell	type	2)	upon	treatment	with	cytokine:	GM-CSF	in	mouse	lymph	nodes	in	vivo,	9	0.0891	6.64e-11	8.7e-09	-26.7763
CUI_T_CELL_CD4_IL36A_RESPONSE_DN	163	Genes	negatively	differentially	expressed	in	cell	type:	CD4+	T	cell	upon	treatment	with	cytokine:	IL-36&alpha;	in	mouse	lymph	nodes	in	vivo,	10	0.0613	2.31e-10				2.6e-08	-25.1969
CUI_MONOCYTE_IL15_RESPONSE_UP	233	Genes	positively	differentially	expressed	in	cell	type:	Monocyte	upon	treatment	with	cytokine:	IL-15	in	mouse	lymph	nodes	in	vivo,	11	0.0472	4.68e-10						4.6e-08	-24.3738
CUI_MACROPHAGE_IL13_RESPONSE_UP	30	Genes	positively	differentially	expressed	in	cell	type:	Macrophage	upon	treatment	with	cytokine:	IL-13	in	mouse	lymph	nodes	in	vivo,	6	0.2	7.04e-10						6.16e-08	-23.9525
CUI_CDC2_IFNB_RESPONSE_DN	249	Genes	negatively	differentially	expressed	in	cell	type:	cDC2	(conventional	dendritic	cell	type	2)	upon	treatment	with	cytokine:	IFN-&beta;	in	mouse	lymph	nodes	in	vivo,	11	0.0442	9.42e-10	7.42e-08	-23.684
Gene/Gene	Set	Overlap	Matrix
Entrez	Gene	Id	Gene	Symbol	Gene	Description	CUI_B_CELL_IFNA1_RESPONSE_DN	CUI_B_CELL_IFNB_RESPONSE_DN	CUI_CDC2_IL1A_RESPONSE_DN	CUI_T_CELL_CD4_IL4_RESPONSE_DN	CUI_TREG_IL1A_RESPONSE_DN	CUI_CDC2_GM_CSF_RESPONSE_DN	CUI_T_CELL_CD4_IL36A_RESPONSE_DN	CUI_MONOCYTE_IL15_RESPONSE_UP	CUI_MACROPHAGE_IL13_RESPONSE_UP	CUI_CDC2_IFNB_RESPONSE_DN
16985	Lsp1	lymphocyte	specific	1	[Source:MGI	Symbol;Acc:MGI:96832]	CUI_B_CELL_IFNA1_RESPONSE_DN	CUI_B_CELL_IFNB_RESPONSE_DN	CUI_CDC2_IL1A_RESPONSE_DN	CUI_T_CELL_CD4_IL4_RESPONSE_DN	CUI_TREG_IL1A_RESPONSE_DN	CUI_CDC2_GM_CSF_RESPONSE_DN	CUI_T_CELL_CD4_IL36A_RESPONSE_DN
16019	Ighm	immunoglobulin	heavy	constant	mu	[Source:MGI	Symbol;Acc:MGI:96448]	CUI_B_CELL_IFNA1_RESPONSE_DN	CUI_B_CELL_IFNB_RESPONSE_DN	CUI_CDC2_IL1A_RESPONSE_DN	CUI_T_CELL_CD4_IL4_RESPONSE_DN	CUI_TREG_IL1A_RESPONSE_DN	CUI_CDC2_GM_CSF_RESPONSE_DN	CUI_T_CELL_CD4_IL36A_RESPONSE_DN
13732	Emp3	epithelial	membrane	protein	3	[Source:MGI	Symbol;Acc:MGI:1098729]	CUI_B_CELL_IFNA1_RESPONSE_DN	CUI_B_CELL_IFNB_RESPONSE_DN	CUI_CDC2_IL1A_RESPONSE_DN	CUI_T_CELL_CD4_IL4_RESPONSE_DN	CUI_TREG_IL1A_RESPONSE_DN	CUI_T_CELL_CD4_IL36A_RESPONSE_DN	CUI_CDC2_IFNB_RESPONSE_DN
23833	Cd52	CD52	antigen	[Source:MGI	Symbol;Acc:MGI:1346088]	CUI_B_CELL_IFNA1_RESPONSE_DN	CUI_B_CELL_IFNB_RESPONSE_DN	CUI_CDC2_IL1A_RESPONSE_DN	CUI_T_CELL_CD4_IL4_RESPONSE_DN	CUI_TREG_IL1A_RESPONSE_DN	CUI_T_CELL_CD4_IL36A_RESPONSE_DN
77889	Lbh	limb-bud	and	heart	[Source:MGI	Symbol;Acc:MGI:1925139]	CUI_B_CELL_IFNA1_RESPONSE_DN	CUI_B_CELL_IFNB_RESPONSE_DN	CUI_CDC2_IL1A_RESPONSE_DN	CUI_TREG_IL1A_RESPONSE_DN	CUI_T_CELL_CD4_IL36A_RESPONSE_DN
14961	H2-Ab1	histocompatibility	2	class	II	antigen	A,	beta	1	[Source:MGI	Symbol;Acc:MGI:103070]	CUI_B_CELL_IFNA1_RESPONSE_DN	CUI_B_CELL_IFNB_RESPONSE_DN	CUI_CDC2_IL1A_RESPONSE_DN	CUI_CDC2_GM_CSF_RESPONSE_DN	CUI_CDC2_IFNB_RESPONSE_DN
14969	H2-Eb1	histocompatibility	2	class	II	antigen	E	beta	[Source:MGI	Symbol;Acc:MGI:95901]	CUI_B_CELL_IFNA1_RESPONSE_DN	CUI_B_CELL_IFNB_RESPONSE_DN	CUI_CDC2_IL1A_RESPONSE_DN	CUI_CDC2_GM_CSF_RESPONSE_DN
239217	Kctd12	potassium	channel	tetramerisation	domain	containing	12	[Source:MGI	Symbol;Acc:MGI:2145823]	CUI_B_CELL_IFNA1_RESPONSE_DN	CUI_B_CELL_IFNB_RESPONSE_DN	CUI_CDC2_IFNB_RESPONSE_DN
13010	Cst3	cystatin	C	[Source:MGI	Symbol;Acc:MGI:102519]	CUI_B_CELL_IFNA1_RESPONSE_DN	CUI_B_CELL_IFNB_RESPONSE_DN
17155	Man1a	mannosidase	1	alpha	[Source:MGI	Symbol;Acc:MGI:104677]	CUI_B_CELL_IFNA1_RESPONSE_DN	CUI_B_CELL_IFNB_RESPONSE_DN
12518	Cd79a	CD79A	antigen	(immunoglobulin-associated	alpha)	[Source:MGI	Symbol;Acc:MGI:101774]	CUI_B_CELL_IFNA1_RESPONSE_DN	CUI_B_CELL_IFNB_RESPONSE_DN
14605	Tsc22d3	TSC22	domain	family,	member	3	[Source:MGI	Symbol;Acc:MGI:1196284]	CUI_B_CELL_IFNA1_RESPONSE_DN	CUI_T_CELL_CD4_IL4_RESPONSE_DN	CUI_CDC2_GM_CSF_RESPONSE_DN	CUI_T_CELL_CD4_IL36A_RESPONSE_DN	CUI_CDC2_IFNB_RESPONSE_DN
14130	Fcgr2b	Fc	receptor,	IgG,	low	affinity	IIb	[Source:MGI	Symbol;Acc:MGI:95499]	CUI_B_CELL_IFNA1_RESPONSE_DN	CUI_MACROPHAGE_IL13_RESPONSE_UP	CUI_CDC2_IFNB_RESPONSE_DN
11816	Apoe	apolipoprotein	E	[Source:MGI	Symbol;Acc:MGI:88057]	CUI_B_CELL_IFNA1_RESPONSE_DN
16149	Cd74	CD74	antigen	(invariant	polypeptide	of	major	histocompatibility	complex,	class	II	antigen-associated)	[Source:MGI	Symbol;Acc:MGI:96534]	CUI_B_CELL_IFNB_RESPONSE_DN	CUI_T_CELL_CD4_IL4_RESPONSE_DN
72318	Cyth4	cytohesin	4	[Source:MGI	Symbol;Acc:MGI:2441702]	CUI_B_CELL_IFNB_RESPONSE_DN	CUI_TREG_IL1A_RESPONSE_DN
13723	Emb	embigin	[Source:MGI	Symbol;Acc:MGI:95321]	CUI_CDC2_IL1A_RESPONSE_DN	CUI_T_CELL_CD4_IL4_RESPONSE_DN	CUI_CDC2_GM_CSF_RESPONSE_DN	CUI_MONOCYTE_IL15_RESPONSE_UP	CUI_CDC2_IFNB_RESPONSE_DN
20363	Selenop	selenoprotein	P	[Source:MGI	Symbol;Acc:MGI:894288]	CUI_CDC2_IL1A_RESPONSE_DN	CUI_T_CELL_CD4_IL4_RESPONSE_DN	CUI_T_CELL_CD4_IL36A_RESPONSE_DN
13040	Ctss	cathepsin	S	[Source:MGI	Symbol;Acc:MGI:107341]	CUI_CDC2_IL1A_RESPONSE_DN	CUI_TREG_IL1A_RESPONSE_DN	CUI_CDC2_GM_CSF_RESPONSE_DN
16852	Lgals1	lectin,	galactose	binding,	soluble	1	[Source:MGI	Symbol;Acc:MGI:96777]	CUI_CDC2_IL1A_RESPONSE_DN	CUI_TREG_IL1A_RESPONSE_DN
20308	Ccl9	C-C	motif	chemokine	ligand	9	[Source:MGI	Symbol;Acc:MGI:104533]	CUI_CDC2_IL1A_RESPONSE_DN	CUI_CDC2_GM_CSF_RESPONSE_DN	CUI_MACROPHAGE_IL13_RESPONSE_UP
13032	Ctsc	cathepsin	C	[Source:MGI	Symbol;Acc:MGI:109553]	CUI_CDC2_IL1A_RESPONSE_DN	CUI_MONOCYTE_IL15_RESPONSE_UP
20305	Ccl6	C-C	motif	chemokine	ligand	6	[Source:MGI	Symbol;Acc:MGI:98263]	CUI_CDC2_IL1A_RESPONSE_DN	CUI_MACROPHAGE_IL13_RESPONSE_UP
12978	Csf1r	colony	stimulating	factor	1	receptor	[Source:MGI	Symbol;Acc:MGI:1339758]	CUI_CDC2_IL1A_RESPONSE_DN	CUI_CDC2_IFNB_RESPONSE_DN
22041	Trf	transferrin	[Source:MGI	Symbol;Acc:MGI:98821]	CUI_CDC2_IL1A_RESPONSE_DN
102595	Plekho2	pleckstrin	homology	domain	containing,	family	O	member	2	[Source:MGI	Symbol;Acc:MGI:2143132]	CUI_CDC2_IL1A_RESPONSE_DN
64136	Sdf2l1	stromal	cell-derived	factor	2-like	1	[Source:MGI	Symbol;Acc:MGI:2149842]	CUI_CDC2_IL1A_RESPONSE_DN
18830	Pltp	phospholipid	transfer	protein	[Source:MGI	Symbol;Acc:MGI:103151]	CUI_CDC2_IL1A_RESPONSE_DN
22352	Vim	vimentin	[Source:MGI	Symbol;Acc:MGI:98932]	CUI_T_CELL_CD4_IL4_RESPONSE_DN	CUI_TREG_IL1A_RESPONSE_DN	CUI_MONOCYTE_IL15_RESPONSE_UP
16071	Igkc	immunoglobulin	kappa	constant	[Source:MGI	Symbol;Acc:MGI:96495]	CUI_T_CELL_CD4_IL4_RESPONSE_DN	CUI_T_CELL_CD4_IL36A_RESPONSE_DN
15483	Hsd11b1	hydroxysteroid	11-beta	dehydrogenase	1	[Source:MGI	Symbol;Acc:MGI:103562]	CUI_TREG_IL1A_RESPONSE_DN	CUI_T_CELL_CD4_IL36A_RESPONSE_DN
21838	Thy1	thymus	cell	antigen	1	theta	[Source:MGI	Symbol;Acc:MGI:98747]	CUI_TREG_IL1A_RESPONSE_DN	CUI_T_CELL_CD4_IL36A_RESPONSE_DN
12266	C3	complement	component	3	[Source:MGI	Symbol;Acc:MGI:88227]	CUI_CDC2_GM_CSF_RESPONSE_DN	CUI_MONOCYTE_IL15_RESPONSE_UP
14131	Fcgr3	Fc	receptor,	IgG,	low	affinity	III	[Source:MGI	Symbol;Acc:MGI:95500]	CUI_MONOCYTE_IL15_RESPONSE_UP
64138	Ctsz	cathepsin	Z	[Source:MGI	Symbol;Acc:MGI:1891190]	CUI_MONOCYTE_IL15_RESPONSE_UP
18712	Pim1	proviral	integration	site	1	[Source:MGI	Symbol;Acc:MGI:97584]	CUI_MONOCYTE_IL15_RESPONSE_UP
18636	Cfp	complement	factor	properdin	[Source:MGI	Symbol;Acc:MGI:97545]	CUI_MONOCYTE_IL15_RESPONSE_UP
14190	Fgl2	fibrinogen-like	protein	2	[Source:MGI	Symbol;Acc:MGI:103266]	CUI_MONOCYTE_IL15_RESPONSE_UP
20568	Slpi	secretory	leukocyte	peptidase	inhibitor	[Source:MGI	Symbol;Acc:MGI:109297]	CUI_MONOCYTE_IL15_RESPONSE_UP
14268	Fn1	fibronectin	1	[Source:MGI	Symbol;Acc:MGI:95566]	CUI_MONOCYTE_IL15_RESPONSE_UP
170780	Cd209e	CD209e	antigen	[Source:MGI	Symbol;Acc:MGI:2157948]	CUI_MACROPHAGE_IL13_RESPONSE_UP	CUI_CDC2_IFNB_RESPONSE_DN
20715	Serpina3g	serine	(or	cysteine)	peptidase	inhibitor,	clade	A,	member	3G	[Source:MGI	Symbol;Acc:MGI:105046]	CUI_MACROPHAGE_IL13_RESPONSE_UP
20307	Ccl8	C-C	motif	chemokine	ligand	8	[Source:MGI	Symbol;Acc:MGI:101878]	CUI_MACROPHAGE_IL13_RESPONSE_UP
17533	Mrc1	mannose	receptor,	C	type	1	[Source:MGI	Symbol;Acc:MGI:97142]	CUI_CDC2_IFNB_RESPONSE_DN
320165	Tacc1	transforming,	acidic	coiled-coil	containing	protein	1	[Source:MGI	Symbol;Acc:MGI:2443510]	CUI_CDC2_IFNB_RESPONSE_DN
74116	Pi16	peptidase	inhibitor	16	[Source:MGI	Symbol;Acc:MGI:1921366]	CUI_CDC2_IFNB_RESPONSE_DN
11815	Apod	apolipoprotein	D	[Source:MGI	Symbol;Acc:MGI:88056]
22027	Hsp90b1	heat	shock	protein	90	beta	(Grp94),	member	1	[Source:MGI	Symbol;Acc:MGI:98817]
74760	Rab3il1	RAB3A	interacting	protein	(rabin3)-like	1	[Source:MGI	Symbol;Acc:MGI:1922010]
216864	Mgl2	macrophage	galactose	N-acetyl-galactosamine	specific	lectin	2	[Source:MGI	Symbol;Acc:MGI:2385729]
14962	Cfb	complement	factor	B	[Source:MGI	Symbol;Acc:MGI:105975]
70361	Lman1	lectin,	mannose-binding,	1	[Source:MGI	Symbol;Acc:MGI:1917611]
67951	Tubb6	tubulin,	beta	6	class	V	[Source:MGI	Symbol;Acc:MGI:1915201]
26362	Axl	AXL	receptor	tyrosine	kinase	[Source:MGI	Symbol;Acc:MGI:1347244]
16012	Igfbp6	insulin-like	growth	factor	binding	protein	6	[Source:MGI	Symbol;Acc:MGI:96441]
19347	Dennd5a	DENN	domain	containing	5A	[Source:MGI	Symbol;Acc:MGI:1201681]
17132	Maf	MAF	bZIP	transcription	factor	[Source:MGI	Symbol;Acc:MGI:96909]
78892	Crispld2	cysteine-rich	secretory	protein	LCCL	domain	containing	2	[Source:MGI	Symbol;Acc:MGI:1926142]
12260	C1qb	complement	component	1	q	subcomponent,	beta	polypeptide	[Source:MGI	Symbol;Acc:MGI:88224]
16010	Igfbp4	insulin-like	growth	factor	binding	protein	4	[Source:MGI	Symbol;Acc:MGI:96439]
114679	Selenom	selenoprotein	M	[Source:MGI	Symbol;Acc:MGI:2149786]
12262	C1qc	complement	component	1	q	subcomponent,	C	chain	[Source:MGI	Symbol;Acc:MGI:88225]
53381	Prdx4	peroxiredoxin	4	[Source:MGI	Symbol;Acc:MGI:1859815]
69816	Mzb1	marginal	zone	B	and	B1	cell-specific	protein	1	[Source:MGI	Symbol;Acc:MGI:1917066]
12259	C1qa	complement	component	1	q	subcomponent,	alpha	polypeptide	[Source:MGI	Symbol;Acc:MGI:88223]
67016	Tbc1d2b	TBC1	domain	family,	member	2B	[Source:MGI	Symbol;Acc:MGI:1914266]
11568	Aebp1	AE	binding	protein	1	[Source:MGI	Symbol;Acc:MGI:1197012]
58809	Rnase4	ribonuclease,	RNase	A	family	4	[Source:MGI	Symbol;Acc:MGI:1926217]
100952	Emilin1	elastin	microfibril	interfacer	1	[Source:MGI	Symbol;Acc:MGI:1926189]
108075	Ltbp4	latent	transforming	growth	factor	beta	binding	protein	4	[Source:MGI	Symbol;Acc:MGI:1321395]
109624	Cald1	caldesmon	1	[Source:MGI	Symbol;Acc:MGI:88250]
110257	Hba-a2	hemoglobin	alpha,	adult	chain	2	[Source:MGI	Symbol;Acc:MGI:96016]
11517	Adcyap1r1	adenylate	cyclase	activating	polypeptide	1	receptor	1	[Source:MGI	Symbol;Acc:MGI:108449]
12111	Bgn	biglycan	[Source:MGI	Symbol;Acc:MGI:88158]
12258	Serping1	serine	(or	cysteine)	peptidase	inhibitor,	clade	G,	member	1	[Source:MGI	Symbol;Acc:MGI:894696]
12268	C4b	complement	C4B	(Chido	blood	group)	[Source:MGI	Symbol;Acc:MGI:88228]
12406	Serpinh1	serine	(or	cysteine)	peptidase	inhibitor,	clade	H,	member	1	[Source:MGI	Symbol;Acc:MGI:88283]
12816	Col12a1	collagen,	type	XII,	alpha	1	[Source:MGI	Symbol;Acc:MGI:88448]
12819	Col15a1	collagen,	type	XV,	alpha	1	[Source:MGI	Symbol;Acc:MGI:88449]
12825	Col3a1	collagen,	type	III,	alpha	1	[Source:MGI	Symbol;Acc:MGI:88453]
12826	Col4a1	collagen,	type	IV,	alpha	1	[Source:MGI	Symbol;Acc:MGI:88454]
12827	Col4a2	collagen,	type	IV,	alpha	2	[Source:MGI	Symbol;Acc:MGI:88455]
12831	Col5a1	collagen,	type	V,	alpha	1	[Source:MGI	Symbol;Acc:MGI:88457]
12832	Col5a2	collagen,	type	V,	alpha	2	[Source:MGI	Symbol;Acc:MGI:88458]
12833	Col6a1	collagen,	type	VI,	alpha	1	[Source:MGI	Symbol;Acc:MGI:88459]
12834	Col6a2	collagen,	type	VI,	alpha	2	[Source:MGI	Symbol;Acc:MGI:88460]
12835	Col6a3	collagen,	type	VI,	alpha	3	[Source:MGI	Symbol;Acc:MGI:88461]
12842	Col1a1	collagen,	type	I,	alpha	1	[Source:MGI	Symbol;Acc:MGI:88467]
12843	Col1a2	collagen,	type	I,	alpha	2	[Source:MGI	Symbol;Acc:MGI:88468]
13078	Cyp1b1	cytochrome	P450,	family	1	subfamily	b,	polypeptide	1	[Source:MGI	Symbol;Acc:MGI:88590]
13179	Dcn	decorin	[Source:MGI	Symbol;Acc:MGI:94872]
13429	Dnm1	dynamin	1	[Source:MGI	Symbol;Acc:MGI:107384]
13479	Dpep1	dipeptidase	1	[Source:MGI	Symbol;Acc:MGI:94917]
13602	Sparcl1	SPARC-like	1	[Source:MGI	Symbol;Acc:MGI:108110]
13730	Emp1	epithelial	membrane	protein	1	[Source:MGI	Symbol;Acc:MGI:107941]
14115	Fbln2	fibulin	2	[Source:MGI	Symbol;Acc:MGI:95488]
14118	Fbn1	fibrillin	1	[Source:MGI	Symbol;Acc:MGI:95489]
14133	Fcna	ficolin	A	[Source:MGI	Symbol;Acc:MGI:1340905]
14219	Ccn2	cellular	communication	network	factor	2	[Source:MGI	Symbol;Acc:MGI:95537]
14314	Fstl1	follistatin-like	1	[Source:MGI	Symbol;Acc:MGI:102793]
14456	Gas6	growth	arrest	specific	6	[Source:MGI	Symbol;Acc:MGI:95660]
14726	Pdpn	podoplanin	[Source:MGI	Symbol;Acc:MGI:103098]
14778	Gpx3	glutathione	peroxidase	3	[Source:MGI	Symbol;Acc:MGI:105102]
15530	Hspg2	perlecan	(heparan	sulfate	proteoglycan	2)	[Source:MGI	Symbol;Acc:MGI:96257]
16000	Igf1	insulin-like	growth	factor	1	[Source:MGI	Symbol;Acc:MGI:96432]
16008	Igfbp2	insulin-like	growth	factor	binding	protein	2	[Source:MGI	Symbol;Acc:MGI:96437]
16009	Igfbp3	insulin-like	growth	factor	binding	protein	3	[Source:MGI	Symbol;Acc:MGI:96438]
16011	Igfbp5	insulin-like	growth	factor	binding	protein	5	[Source:MGI	Symbol;Acc:MGI:96440]
16069	Jchain	immunoglobulin	joining	chain	[Source:MGI	Symbol;Acc:MGI:96493]
16803	Lbp	lipopolysaccharide	binding	protein	[Source:MGI	Symbol;Acc:MGI:1098776]
16949	Loxl1	lysyl	oxidase-like	1	[Source:MGI	Symbol;Acc:MGI:106096]
17181	Matn2	matrilin	2	[Source:MGI	Symbol;Acc:MGI:109613]
17313	Mgp	matrix	Gla	protein	[Source:MGI	Symbol;Acc:MGI:96976]
17390	Mmp2	matrix	metallopeptidase	2	[Source:MGI	Symbol;Acc:MGI:97009]
17965	Nbl1	NBL1,	DAN	family	BMP	antagonist	[Source:MGI	Symbol;Acc:MGI:104591]
18542	Pcolce	procollagen	C-endopeptidase	enhancer	protein	[Source:MGI	Symbol;Acc:MGI:105099]
18619	Penk	preproenkephalin	[Source:MGI	Symbol;Acc:MGI:104629]
192187	Stab1	stabilin	1	[Source:MGI	Symbol;Acc:MGI:2178742]
20377	Sfrp1	secreted	frizzled-related	protein	1	[Source:MGI	Symbol;Acc:MGI:892014]
20378	Frzb	frizzled-related	protein	[Source:MGI	Symbol;Acc:MGI:892032]
20564	Slit3	slit	guidance	ligand	3	[Source:MGI	Symbol;Acc:MGI:1315202]
20692	Sparc	secreted	acidic	cysteine	rich	glycoprotein	[Source:MGI	Symbol;Acc:MGI:98373]
20716	Serpina3n	serine	(or	cysteine)	peptidase	inhibitor,	clade	A,	member	3N	[Source:MGI	Symbol;Acc:MGI:105045]
20941	Svs4	seminal	vesicle	secretory	protein	4	[Source:MGI	Symbol;Acc:MGI:98450]
20944	Svs5	seminal	vesicle	secretory	protein	5	[Source:MGI	Symbol;Acc:MGI:98453]
21345	Tagln	transgelin	[Source:MGI	Symbol;Acc:MGI:106012]
214425	Cilp	cartilage	intermediate	layer	protein,	nucleotide	pyrophosphohydrolase	[Source:MGI	Symbol;Acc:MGI:2444507]
217154	Stac2	SH3	and	cysteine	rich	domain	2	[Source:MGI	Symbol;Acc:MGI:2144518]
21859	Timp3	tissue	inhibitor	of	metalloproteinase	3	[Source:MGI	Symbol;Acc:MGI:98754]
21922	Clec3b	C-type	lectin	domain	family	3	member	b	[Source:MGI	Symbol;Acc:MGI:104540]
22403	Ccn5	cellular	communication	network	factor	5	[Source:MGI	Symbol;Acc:MGI:1328326]
243377	Aoc1l3	amine	oxidase	copper	containing	1-like	3	[Source:MGI	Symbol;Acc:MGI:2682321]
29817	Igfbp7	insulin-like	growth	factor	binding	protein	7	[Source:MGI	Symbol;Acc:MGI:1352480]
380795	Ighg3	Immunoglobulin	heavy	constant	gamma	3	[Source:MGI	Symbol;Acc:MGI:2144790]
52377	Rcn3	reticulocalbin	3	EF-hand	calcium	binding	domain	[Source:MGI	Symbol;Acc:MGI:1277122]
53878	Semg1	semenogelin	1	[Source:MGI	Symbol;Acc:MGI:1858275]
56188	Fxyd1	FXYD	domain-containing	ion	transport	regulator	1	[Source:MGI	Symbol;Acc:MGI:1889273]
56264	Cpxm1	carboxypeptidase	X,	M14	family	member	1	[Source:MGI	Symbol;Acc:MGI:1934569]
56429	Dpt	dermatopontin	[Source:MGI	Symbol;Acc:MGI:1928392]
57262	Retnla	resistin	like	alpha	[Source:MGI	Symbol;Acc:MGI:1888504]
57266	Cxcl14	C-X-C	motif	chemokine	ligand	14	[Source:MGI	Symbol;Acc:MGI:1888514]
64074	Smoc2	SPARC	related	modular	calcium	binding	2	[Source:MGI	Symbol;Acc:MGI:1929881]
64817	Svep1	sushi,	von	Willebrand	factor	type	A,	EGF	and	pentraxin	domain	containing	1	[Source:MGI	Symbol;Acc:MGI:1928849]
67622	Mxra7	matrix-remodelling	associated	7	[Source:MGI	Symbol;Acc:MGI:1914872]
67896	Ccdc80	coiled-coil	domain	containing	80	[Source:MGI	Symbol;Acc:MGI:1915146]
67916	Plpp3	phospholipid	phosphatase	3	[Source:MGI	Symbol;Acc:MGI:1915166]
68427	Slc39a13	solute	carrier	family	39	(metal	ion	transporter),	member	13	[Source:MGI	Symbol;Acc:MGI:1915677]
68655	Fndc1	fibronectin	type	III	domain	containing	1	[Source:MGI	Symbol;Acc:MGI:1915905]
69142	Cd209f	CD209f	antigen	[Source:MGI	Symbol;Acc:MGI:1916392]
71145	Scara5	scavenger	receptor	class	A,	member	5	[Source:MGI	Symbol;Acc:MGI:1918395]
74761	Mxra8	matrix-remodelling	associated	8	[Source:MGI	Symbol;Acc:MGI:1922011]
777648	Ighj1	immunoglobulin	heavy	joining	1	[Source:MGI	Symbol;Acc:MGI:4439802]
777656	Ighj4	immunoglobulin	heavy	joining	4	[Source:MGI	Symbol;Acc:MGI:4439658]
81877	Tnxb	tenascin	XB	[Source:MGI	Symbol;Acc:MGI:1932137]
84094	Plvap	plasmalemma	vesicle	associated	protein	[Source:MGI	Symbol;Acc:MGI:1890497]

## Sheet: Supp Table_4 DEGs_PX
	p_val	avg_log2FC	pct,1	pct,2	p_val_adj	gene	cluster_test
Cdkn1a	8.23e-13	4.15833	0.356	0.023	1.18e-08	Cdkn1a	Basal_p53_6mo_PX
Ephx1	4.79e-11	2.39828	0.42	0.093	6.85e-07	Ephx1	Basal_p53_6mo_PX
Notch1	4.24e-09	1.80666	0.495	0.209	6.07e-05	Notch1	Basal_p53_6mo_PX
Ptp4a3	4.36e-09	3.31973	0.292	0.039	6.24e-05	Ptp4a3	Basal_p53_6mo_PX
Lama5	6.57e-09	1.00305	0.675	0.357	9.4e-05	Lama5	Basal_p53_6mo_PX
Aen	2.28e-08	2.42724	0.295	0.047	0.00032587	Aen	Basal_p53_6mo_PX
Gas6	4.35e-08	1.90902	0.359	0.101	0.00062256	Gas6	Basal_p53_6mo_PX
Bax	4.4e-08	1.99428	0.369	0.109	0.00062884	Bax	Basal_p53_6mo_PX
mt-Nd6	7.49e-08	-1.28477	0.386	0.589	0.00107077	mt-Nd6	Basal_p53_6mo_PX
Trp53inp1	8.83e-08	1.99177	0.376	0.124	0.00126234	Trp53inp1	Basal_p53_6mo_PX
Itgb4	1.17e-07	0.915855	0.739	0.512	0.0016665	Itgb4	Basal_p53_6mo_PX
Dst	1.24e-07	1.13867	0.536	0.248	0.00177209	Dst	Basal_p53_6mo_PX
Mcam	3.31e-07	2.80666	0.278	0.062	0.00473919	Mcam	Basal_p53_6mo_PX
Anxa3	3.89e-07	0.760114	0.756	0.465	0.00556638	Anxa3	Basal_p53_6mo_PX
Cdc42bpg	3.95e-07	1.37697	0.454	0.202	0.00564534	Cdc42bpg	Basal_p53_6mo_PX
Jag2	4.11e-07	0.963382	0.549	0.279	0.00587713	Jag2	Basal_p53_6mo_PX
Aldh3a1	4.41e-07	3.56154	0.217	0.023	0.00630326	Aldh3a1	Basal_p53_6mo_PX
Per1	5.24e-07	1.85105	0.339	0.109	0.00748667	Per1	Basal_p53_6mo_PX
Prelp	5.97e-07	3.36124	0.214	0.023	0.00854061	Prelp	Basal_p53_6mo_PX
Ces2g	8.7e-07	3.03547	0.21	0.023	0.0124396	Ces2g	Basal_p53_6mo_PX
Cpt1c	9.25e-07	5.03547	0.166	0	0.0132218	Cpt1c	Basal_p53_6mo_PX
Krt5	1.11e-06	0.83104	0.668	0.434	0.0158284	Krt5	Basal_p53_6mo_PX
Irf7	1.28e-06	1.92865	0.295	0.078	0.0183488	Irf7	Basal_p53_6mo_PX
Col17a1	1.51e-06	0.997955	0.525	0.271	0.0215332	Col17a1	Basal_p53_6mo_PX
Eppk1	1.53e-06	1.53558	0.464	0.233	0.0218483	Eppk1	Basal_p53_6mo_PX
Rai1	1.76e-06	1.70712	0.319	0.101	0.0252244	Rai1	Basal_p53_6mo_PX
Nectin1	1.84e-06	1.48006	0.386	0.155	0.0262802	Nectin1	Basal_p53_6mo_PX
Fam53b	2.13e-06	1.65215	0.281	0.07	0.0305069	Fam53b	Basal_p53_6mo_PX
Hnrnpa2b1	2.55e-06	1.5018	0.369	0.147	0.0365112	Hnrnpa2b1	Basal_p53_6mo_PX
Cldn4	2.61e-06	1.30916	0.424	0.178	0.0372786	Cldn4	Basal_p53_6mo_PX
Atp1b1	2.8e-06	1.05257	0.658	0.434	0.0400344	Atp1b1	Basal_p53_6mo_PX
Srsf2	3.02e-06	1.73476	0.322	0.109	0.0431216	Srsf2	Basal_p53_6mo_PX
Cox6b2	3.63e-06	3.43115	0.18	0.016	0.0519171	Cox6b2	Basal_p53_6mo_PX
Pard3	3.65e-06	1.05739	0.539	0.31	0.0522225	Pard3	Basal_p53_6mo_PX
Itm2b	4.16e-06	0.7776	0.753	0.496	0.059477	Itm2b	Basal_p53_6mo_PX
mt-Cytb	4.47e-06	2.69974	0.217	0.039	0.0639825	mt-Cytb	Basal_p53_6mo_PX
Epha2	5.41e-06	2.22812	0.217	0.039	0.0774095	Epha2	Basal_p53_6mo_PX
Tango6	5.99e-06	3.56154	0.159	0.008	0.0856691	Tango6	Basal_p53_6mo_PX
Exoc4	6.53e-06	1.62335	0.342	0.132	0.0934451	Exoc4	Basal_p53_6mo_PX
Krt7	7.95e-06	1.3454	0.424	0.209	0.113704	Krt7	Basal_p53_6mo_PX
Agrn	9.05e-06	0.839078	0.661	0.457	0.129442	Agrn	Basal_p53_6mo_PX
Smarcc2	9.64e-06	1.40251	0.356	0.147	0.137906	Smarcc2	Basal_p53_6mo_PX
Etv4	9.94e-06	2.27914	0.241	0.062	0.142178	Etv4	Basal_p53_6mo_PX
Ahdc1	1.02e-05	1.82046	0.275	0.085	0.145972	Ahdc1	Basal_p53_6mo_PX
Ctbp2	1.33e-05	1.67173	0.285	0.093	0.190471	Ctbp2	Basal_p53_6mo_PX
Wfdc2	1.39e-05	1.62608	0.271	0.078	0.19919	Wfdc2	Basal_p53_6mo_PX
Adam28	1.46e-05	1.86555	0.261	0.078	0.208427	Adam28	Basal_p53_6mo_PX
Ly6d	1.69e-05	1.09111	0.369	0.163	0.241432	Ly6d	Basal_p53_6mo_PX
Zfp704	1.73e-05	1.58627	0.292	0.101	0.24712	Zfp704	Basal_p53_6mo_PX
Kcnh1	1.79e-05	2.6893	0.163	0.016	0.255376	Kcnh1	Basal_p53_6mo_PX
Per2	1.87e-05	2.73266	0.186	0.031	0.266989	Per2	Basal_p53_6mo_PX
Nr1d2	1.98e-05	1.64796	0.251	0.07	0.283741	Nr1d2	Basal_p53_6mo_PX
Tef	2.09e-05	1.88194	0.281	0.101	0.299187	Tef	Basal_p53_6mo_PX
Tmem176a	2.12e-05	1.10831	0.431	0.225	0.302734	Tmem176a	Basal_p53_6mo_PX
H2-K1	2.44e-05	0.657732	0.678	0.411	0.34862	H2-K1	Basal_p53_6mo_PX
Gria3	2.47e-05	2.34271	0.173	0.023	0.353701	Gria3	Basal_p53_6mo_PX
mt-Atp6	2.84e-05	1.85874	0.264	0.085	0.406307	mt-Atp6	Basal_p53_6mo_PX
Zfp207	2.95e-05	1.27232	0.322	0.124	0.421766	Zfp207	Basal_p53_6mo_PX
Mdm2	3.03e-05	1.44174	0.386	0.186	0.432615	Mdm2	Basal_p53_6mo_PX
Olfml2a	3.19e-05	1.66915	0.224	0.054	0.455917	Olfml2a	Basal_p53_6mo_PX
Phlda3	3.74e-05	1.06969	0.424	0.217	0.535234	Phlda3	Basal_p53_6mo_PX
Tgm2	3.88e-05	0.916839	0.478	0.256	0.55515	Tgm2	Basal_p53_6mo_PX
Osmr	3.95e-05	1.06604	0.383	0.178	0.565191	Osmr	Basal_p53_6mo_PX
Egr1	4.2e-05	3.87991	0.149	0.016	0.600745	Egr1	Basal_p53_6mo_PX
Serpinh1	4.23e-05	1.64538	0.268	0.093	0.604369	Serpinh1	Basal_p53_6mo_PX
Cyp2s1	4.78e-05	2.58802	0.163	0.023	0.683288	Cyp2s1	Basal_p53_6mo_PX
Ube2e2	5.15e-05	1.31652	0.329	0.14	0.737011	Ube2e2	Basal_p53_6mo_PX
Tmem176b	5.29e-05	0.859568	0.573	0.357	0.756747	Tmem176b	Basal_p53_6mo_PX
Rnf169	5.55e-05	2.01611	0.21	0.054	0.793543	Rnf169	Basal_p53_6mo_PX
Sult5a1	7.01e-05	-1.63975	0.197	0.357	1	Sult5a1	Basal_p53_6mo_PX
Stat3	7.02e-05	1.43892	0.275	0.101	1	Stat3	Basal_p53_6mo_PX
Pdcd6ip	7.21e-05	1.13885	0.349	0.155	1	Pdcd6ip	Basal_p53_6mo_PX
Rab31	7.24e-05	1.49697	0.2	0.047	1	Rab31	Basal_p53_6mo_PX
Ptpn14	7.36e-05	0.981431	0.383	0.178	1	Ptpn14	Basal_p53_6mo_PX
Cebpg	7.83e-05	1.41	0.234	0.07	1	Cebpg	Basal_p53_6mo_PX
Bcl9l	8.12e-05	1.22169	0.305	0.124	1	Bcl9l	Basal_p53_6mo_PX
H2-Q6	9.59e-05	1.17589	0.353	0.163	1	H2-Q6	Basal_p53_6mo_PX
Khsrp	9.86e-05	1.36124	0.261	0.093	1	Khsrp	Basal_p53_6mo_PX
Lbp	0.00010136	0.99569	0.275	0.093	1	Lbp	Basal_p53_6mo_PX
Dctn1	0.0001027	1.85105	0.193	0.047	1	Dctn1	Basal_p53_6mo_PX
Krt15	0.00010399	0.890359	0.488	0.279	1	Krt15	Basal_p53_6mo_PX
Serpina3n	0.0001041	3.19897	0.139	0.016	1	Serpina3n	Basal_p53_6mo_PX
Zc3h18	0.00010845	2.64796	0.139	0.016	1	Zc3h18	Basal_p53_6mo_PX
Mib1	0.00011021	2.18517	0.166	0.031	1	Mib1	Basal_p53_6mo_PX
Fat1	0.0001158	1.02044	0.41	0.217	1	Fat1	Basal_p53_6mo_PX
Ripk4	0.00013024	1.92213	0.21	0.062	1	Ripk4	Basal_p53_6mo_PX
Lrp1	0.00013103	1.02297	0.38	0.194	1	Lrp1	Basal_p53_6mo_PX
Cdk9	0.00013217	1.61401	0.234	0.078	1	Cdk9	Basal_p53_6mo_PX
Cyp2f2	0.00013247	1.76085	0.244	0.085	1	Cyp2f2	Basal_p53_6mo_PX
Wwp1	0.00013265	1.28059	0.288	0.116	1	Wwp1	Basal_p53_6mo_PX
Nacc1	0.00013461	3.93594	0.105	0	1	Nacc1	Basal_p53_6mo_PX
Pltp	0.00013486	1.09111	0.4	0.209	1	Pltp	Basal_p53_6mo_PX
Inf2	0.00013511	0.883732	0.397	0.194	1	Inf2	Basal_p53_6mo_PX
Txnip	0.00014525	0.648917	0.668	0.45	1	Txnip	Basal_p53_6mo_PX
Tnfrsf1a	0.00014964	0.922133	0.285	0.109	1	Tnfrsf1a	Basal_p53_6mo_PX
Phc2	0.000157	1.05177	0.322	0.147	1	Phc2	Basal_p53_6mo_PX
Peg3	0.00016268	3.78394	0.119	0.008	1	Peg3	Basal_p53_6mo_PX
Acin1	0.00016421	1.21105	0.278	0.109	1	Acin1	Basal_p53_6mo_PX
Fam161a	0.00016644	3.12858	0.119	0.008	1	Fam161a	Basal_p53_6mo_PX
Smarca2	0.00016938	1.42814	0.234	0.078	1	Smarca2	Basal_p53_6mo_PX
Mcl1	0.00017886	1.09616	0.336	0.155	1	Mcl1	Basal_p53_6mo_PX
B2m	0.00018359	2.68113	0.132	0.016	1	B2m	Basal_p53_6mo_PX
Fndc3a	0.00018468	2.0437	0.183	0.047	1	Fndc3a	Basal_p53_6mo_PX
Sfpq	0.00018636	1.1628	0.315	0.147	1	Sfpq	Basal_p53_6mo_PX
Ubc	0.00019024	1.46377	0.241	0.085	1	Ubc	Basal_p53_6mo_PX
Zfp36l2	0.00019376	0.85105	0.508	0.326	1	Zfp36l2	Basal_p53_6mo_PX
Homer3	0.0001952	1.64796	0.237	0.085	1	Homer3	Basal_p53_6mo_PX
Stk38	0.00019605	1.15148	0.322	0.147	1	Stk38	Basal_p53_6mo_PX
Marcks	0.00019755	0.789782	0.658	0.504	1	Marcks	Basal_p53_6mo_PX
Axl	0.00022141	0.581096	0.546	0.333	1	Axl	Basal_p53_6mo_PX
Aldh2	0.00022268	1.28905	0.261	0.101	1	Aldh2	Basal_p53_6mo_PX
Kalrn	0.00022281	1.09944	0.268	0.101	1	Kalrn	Basal_p53_6mo_PX
Cdip1	0.0002565	1.43115	0.227	0.078	1	Cdip1	Basal_p53_6mo_PX
Pik3ap1	0.00028203	-1.91324	0.051	0.155	1	Pik3ap1	Basal_p53_6mo_PX
Gsta3	0.00028319	3.19897	0.112	0.008	1	Gsta3	Basal_p53_6mo_PX
Xdh	0.00028636	1.55389	0.234	0.085	1	Xdh	Basal_p53_6mo_PX
Apod	0.00030074	3.85105	0.095	0	1	Apod	Basal_p53_6mo_PX
Snrnp70	0.00030234	0.806656	0.488	0.302	1	Snrnp70	Basal_p53_6mo_PX
Slc4a1ap	0.00030306	3.66464	0.095	0	1	Slc4a1ap	Basal_p53_6mo_PX
Ldlrap1	0.00030339	1.07514	0.288	0.124	1	Ldlrap1	Basal_p53_6mo_PX
Ccdc9	0.00030564	1.03798	0.305	0.14	1	Ccdc9	Basal_p53_6mo_PX
Hnrnpr	0.00031315	2.09944	0.153	0.031	1	Hnrnpr	Basal_p53_6mo_PX
Fmod	0.00031776	2.21605	0.176	0.047	1	Fmod	Basal_p53_6mo_PX
Tardbp	0.00031955	1.03316	0.319	0.147	1	Tardbp	Basal_p53_6mo_PX
Rnps1	0.00032569	2.26609	0.139	0.023	1	Rnps1	Basal_p53_6mo_PX
Eif4g1	0.00033886	1.80666	0.176	0.047	1	Eif4g1	Basal_p53_6mo_PX
Synpo	0.00034115	1.25732	0.237	0.085	1	Synpo	Basal_p53_6mo_PX
Zgpat	0.00034487	1.24276	0.254	0.101	1	Zgpat	Basal_p53_6mo_PX
Icam1	0.00035071	1.20659	0.264	0.109	1	Icam1	Basal_p53_6mo_PX
Cacna2d1	0.00036679	0.61891	0.519	0.318	1	Cacna2d1	Basal_p53_6mo_PX
Ei24	0.00037207	3.05458	0.108	0.008	1	Ei24	Basal_p53_6mo_PX
Pak6	0.00037299	2.97658	0.108	0.008	1	Pak6	Basal_p53_6mo_PX
Eif2ak4	0.00038116	2.85105	0.108	0.008	1	Eif2ak4	Basal_p53_6mo_PX
Luc7l	0.00039571	1.33022	0.21	0.07	1	Luc7l	Basal_p53_6mo_PX
Clk1	0.00039688	0.707878	0.522	0.318	1	Clk1	Basal_p53_6mo_PX
Tmem94	0.00040886	1.63673	0.186	0.054	1	Tmem94	Basal_p53_6mo_PX
Car2	0.00041046	1.07514	0.153	0.031	1	Car2	Basal_p53_6mo_PX
Mfge8	0.00043501	1.47341	0.281	0.132	1	Mfge8	Basal_p53_6mo_PX
Tmem43	0.00044647	1.87275	0.183	0.054	1	Tmem43	Basal_p53_6mo_PX
Naa80	0.00044983	1.44607	0.237	0.093	1	Naa80	Basal_p53_6mo_PX
Eda2r	0.00047505	3.36124	0.105	0.008	1	Eda2r	Basal_p53_6mo_PX
Dll1	0.0005005	0.877045	0.22	0.078	1	Dll1	Basal_p53_6mo_PX
Foxq1	0.00050677	2.18517	0.146	0.031	1	Foxq1	Basal_p53_6mo_PX
Hspa8	0.00051029	1.9535	0.169	0.047	1	Hspa8	Basal_p53_6mo_PX
Mgat5	0.00051112	3.61401	0.088	0	1	Mgat5	Basal_p53_6mo_PX
Patz1	0.00051183	1.17123	0.271	0.116	1	Patz1	Basal_p53_6mo_PX
Celf5	0.00051301	3.89412	0.088	0	1	Celf5	Basal_p53_6mo_PX
Tnfrsf10b	0.00052847	2.71355	0.119	0.016	1	Tnfrsf10b	Basal_p53_6mo_PX
Inpp5k	0.00053139	2.64796	0.119	0.016	1	Inpp5k	Basal_p53_6mo_PX
Map4k4	0.00053438	1.39162	0.149	0.031	1	Map4k4	Basal_p53_6mo_PX
Med22	0.00053464	2.36124	0.132	0.023	1	Med22	Basal_p53_6mo_PX
Otud4	0.00054283	2.43115	0.119	0.016	1	Otud4	Basal_p53_6mo_PX
Zfp865	0.00054627	1.58802	0.159	0.039	1	Zfp865	Basal_p53_6mo_PX
Nr1h2	0.00054857	1.61401	0.193	0.062	1	Nr1h2	Basal_p53_6mo_PX
Agap3	0.00056812	1.01871	0.359	0.194	1	Agap3	Basal_p53_6mo_PX
Ubap2	0.00057348	1.07967	0.251	0.101	1	Ubap2	Basal_p53_6mo_PX
Vwa5a	0.00057421	0.958659	0.315	0.147	1	Vwa5a	Basal_p53_6mo_PX
Dlk2	0.0005826	1.75419	0.146	0.031	1	Dlk2	Basal_p53_6mo_PX
Sema4b	0.0005862	1.12858	0.241	0.093	1	Sema4b	Basal_p53_6mo_PX
Timp3	0.00059159	1.10084	0.332	0.163	1	Timp3	Basal_p53_6mo_PX
Rorc	0.00060569	1.03446	0.231	0.085	1	Rorc	Basal_p53_6mo_PX
Srrm2	0.00061661	0.918549	0.332	0.163	1	Srrm2	Basal_p53_6mo_PX
Ccng1	0.00063	1.71355	0.21	0.078	1	Ccng1	Basal_p53_6mo_PX
Sbno1	0.00063905	2.80666	0.102	0.008	1	Sbno1	Basal_p53_6mo_PX
Pcmtd2	0.00064089	1.25412	0.173	0.047	1	Pcmtd2	Basal_p53_6mo_PX
Ggta1	0.00066103	1.21265	0.169	0.047	1	Ggta1	Basal_p53_6mo_PX
Naip6	0.00066779	3.76085	0.085	0	1	Naip6	Basal_p53_6mo_PX
Rgs12	0.00067699	0.535695	0.529	0.333	1	Rgs12	Basal_p53_6mo_PX
Adss	0.00068358	1.59093	0.169	0.047	1	Adss	Basal_p53_6mo_PX
Cntfr	0.00069207	2.54362	0.115	0.016	1	Cntfr	Basal_p53_6mo_PX
Rsrp1	0.00070475	-0.440239	0.875	0.884	1	Rsrp1	Basal_p53_6mo_PX
Taz	0.00071168	1.27232	0.288	0.14	1	Taz	Basal_p53_6mo_PX
Oasl2	0.00071222	0.806656	0.237	0.085	1	Oasl2	Basal_p53_6mo_PX
Tanc1	0.00075848	1.80666	0.142	0.031	1	Tanc1	Basal_p53_6mo_PX
Safb2	0.00075978	0.860294	0.339	0.171	1	Safb2	Basal_p53_6mo_PX
Tnrc18	0.00077015	1.09789	0.281	0.132	1	Tnrc18	Basal_p53_6mo_PX
Glg1	0.00077259	1.16923	0.214	0.078	1	Glg1	Basal_p53_6mo_PX
Sbp	0.00079738	-2.25893	0.112	0.225	1	Sbp	Basal_p53_6mo_PX
Clu	0.00080273	0.522441	0.885	0.698	1	Clu	Basal_p53_6mo_PX
Nlgn2	0.00080635	1.29851	0.241	0.101	1	Nlgn2	Basal_p53_6mo_PX
Fgfr3	0.00081737	0.595152	0.427	0.24	1	Fgfr3	Basal_p53_6mo_PX
Map4k3	0.0008206	0.992523	0.258	0.109	1	Map4k3	Basal_p53_6mo_PX
Srcap	0.00082232	0.791549	0.42	0.256	1	Srcap	Basal_p53_6mo_PX
Wipi2	0.00082297	1.17589	0.193	0.062	1	Wipi2	Basal_p53_6mo_PX
Mmd	0.00082478	2.93594	0.098	0.008	1	Mmd	Basal_p53_6mo_PX
Bmpr2	0.00082702	2.89412	0.098	0.008	1	Bmpr2	Basal_p53_6mo_PX
Plekha3	0.00083346	2.80666	0.098	0.008	1	Plekha3	Basal_p53_6mo_PX
Bcam	0.00083608	0.702319	0.369	0.202	1	Bcam	Basal_p53_6mo_PX
Fosl2	0.00083694	1.33504	0.22	0.085	1	Fosl2	Basal_p53_6mo_PX
Papln	0.0008451	1.41331	0.19	0.062	1	Papln	Basal_p53_6mo_PX
Map7	0.00084531	1.16923	0.224	0.085	1	Map7	Basal_p53_6mo_PX
Aebp1	0.00085607	1.52912	0.176	0.054	1	Aebp1	Basal_p53_6mo_PX
Bst2	0.0008588	1.65465	0.166	0.047	1	Bst2	Basal_p53_6mo_PX
Ddx27	0.00086072	1.63448	0.186	0.062	1	Ddx27	Basal_p53_6mo_PX
Lgals3bp	0.0008618	1.04187	0.275	0.124	1	Lgals3bp	Basal_p53_6mo_PX
Smdt1	0.00086607	1.55389	0.142	0.031	1	Smdt1	Basal_p53_6mo_PX
Fbrs	0.00089755	1.23962	0.241	0.101	1	Fbrs	Basal_p53_6mo_PX
Ccdc3	0.00090923	0.559346	0.464	0.271	1	Ccdc3	Basal_p53_6mo_PX
Trappc3	0.00091515	2.39162	0.112	0.016	1	Trappc3	Basal_p53_6mo_PX
Tbc1d8	0.00091528	2.23292	0.125	0.023	1	Tbc1d8	Basal_p53_6mo_PX
Chd3	0.00091641	1.30142	0.18	0.054	1	Chd3	Basal_p53_6mo_PX
Dbp	0.00091862	1.66915	0.176	0.054	1	Dbp	Basal_p53_6mo_PX
Zfp282	0.00092398	1.11478	0.295	0.147	1	Zfp282	Basal_p53_6mo_PX
Phf1	0.00092547	1.78648	0.183	0.062	1	Phf1	Basal_p53_6mo_PX
Sec24b	0.00093708	2.09206	0.125	0.023	1	Sec24b	Basal_p53_6mo_PX
Lnpep	0.00095652	1.27614	0.21	0.078	1	Lnpep	Basal_p53_6mo_PX
Baiap2	0.00096517	1.10211	0.271	0.124	1	Baiap2	Basal_p53_6mo_PX
Ccnt2	0.00097171	1.3592	0.244	0.109	1	Ccnt2	Basal_p53_6mo_PX
Cebpa	0.00098532	1.43115	0.186	0.062	1	Cebpa	Basal_p53_6mo_PX
Pdgfa	0.00098746	0.792442	0.437	0.271	1	Pdgfa	Basal_p53_6mo_PX
Rusc2	0.00101007	2.05458	0.112	0.016	1	Rusc2	Basal_p53_6mo_PX
Hlf	0.00101007	2.05458	0.112	0.016	1	Hlf	Basal_p53_6mo_PX
Plekhn1	0.00102947	1.373	0.217	0.085	1	Plekhn1	Basal_p53_6mo_PX
Foxp1	0.00103202	1.063	0.244	0.101	1	Foxp1	Basal_p53_6mo_PX
Zfp362	0.00103416	1.33504	0.217	0.085	1	Zfp362	Basal_p53_6mo_PX
Cggbp1	0.00104963	1.8364	0.149	0.039	1	Cggbp1	Basal_p53_6mo_PX
Arhgef18	0.00105163	0.877045	0.305	0.147	1	Arhgef18	Basal_p53_6mo_PX
Foxo3	0.00106591	0.925597	0.329	0.171	1	Foxo3	Basal_p53_6mo_PX
Ncl	0.00107099	1.29208	0.227	0.093	1	Ncl	Basal_p53_6mo_PX
Map3k9	0.00107152	2.97658	0.095	0.008	1	Map3k9	Basal_p53_6mo_PX
Cbx4	0.0010805	2.85105	0.095	0.008	1	Cbx4	Basal_p53_6mo_PX
Ip6k1	0.00109037	0.976581	0.302	0.147	1	Ip6k1	Basal_p53_6mo_PX
Tjap1	0.00110032	0.98598	0.241	0.101	1	Tjap1	Basal_p53_6mo_PX
mt-Atp8	0.0011048	1.62866	0.203	0.078	1	mt-Atp8	Basal_p53_6mo_PX
Extl3	0.00113033	3.45051	0.078	0	1	Extl3	Basal_p53_6mo_PX
Slc2a9	0.0011311	3.5071	0.078	0	1	Slc2a9	Basal_p53_6mo_PX
Qrfp	0.00113242	3.71355	0.078	0	1	Qrfp	Basal_p53_6mo_PX
Tap1	0.00113296	1.80666	0.159	0.047	1	Tap1	Basal_p53_6mo_PX
Jade2	0.0011426	1.97658	0.136	0.031	1	Jade2	Basal_p53_6mo_PX
Vps36	0.0011426	2.00829	0.136	0.031	1	Vps36	Basal_p53_6mo_PX
Parp14	0.00115149	1.56154	0.139	0.031	1	Parp14	Basal_p53_6mo_PX
Cldn1	0.00116837	1.64316	0.149	0.039	1	Cldn1	Basal_p53_6mo_PX
Cdkl3	0.00118296	2.39162	0.108	0.016	1	Cdkl3	Basal_p53_6mo_PX
Narf	0.00119577	2.30916	0.108	0.016	1	Narf	Basal_p53_6mo_PX
Pfkfb2	0.00119716	1.26609	0.173	0.054	1	Pfkfb2	Basal_p53_6mo_PX
Phrf1	0.00119736	1.22812	0.217	0.085	1	Phrf1	Basal_p53_6mo_PX
Marveld1	0.00120761	1.71355	0.169	0.054	1	Marveld1	Basal_p53_6mo_PX
Zfp809	0.00122472	1.05458	0.217	0.085	1	Zfp809	Basal_p53_6mo_PX
Slc6a6	0.00126154	1.03373	0.275	0.132	1	Slc6a6	Basal_p53_6mo_PX
Plekha7	0.00126762	0.776282	0.271	0.124	1	Plekha7	Basal_p53_6mo_PX
Mcrip1	0.00126862	2.05458	0.146	0.039	1	Mcrip1	Basal_p53_6mo_PX
Ephb3	0.00129551	1.64796	0.136	0.031	1	Ephb3	Basal_p53_6mo_PX
Usp24	0.00130254	1.56154	0.159	0.047	1	Usp24	Basal_p53_6mo_PX
Inppl1	0.00133838	1.27614	0.214	0.085	1	Inppl1	Basal_p53_6mo_PX
Eif4a1	0.00136541	1.56747	0.18	0.062	1	Eif4a1	Basal_p53_6mo_PX
Dido1	0.00139036	1.26609	0.203	0.078	1	Dido1	Basal_p53_6mo_PX
Apoe	0.00139417	1.18816	0.654	0.535	1	Apoe	Basal_p53_6mo_PX
Fam129b	0.00140283	1.21265	0.264	0.124	1	Fam129b	Basal_p53_6mo_PX
Gsdmc3	0.00140688	2.76085	0.092	0.008	1	Gsdmc3	Basal_p53_6mo_PX
Efemp2	0.00140688	2.85105	0.092	0.008	1	Efemp2	Basal_p53_6mo_PX
Por	0.00142261	1.57604	0.19	0.07	1	Por	Basal_p53_6mo_PX
Ltbp2	0.00144194	0.681125	0.308	0.155	1	Ltbp2	Basal_p53_6mo_PX
Emc10	0.00146457	1.44409	0.169	0.054	1	Emc10	Basal_p53_6mo_PX
Ikbkg	0.00147169	1.72722	0.156	0.047	1	Ikbkg	Basal_p53_6mo_PX
Mthfd1l	0.00147278	3.5071	0.075	0	1	Mthfd1l	Basal_p53_6mo_PX
Ppcdc	0.00149434	1.46377	0.2	0.078	1	Ppcdc	Basal_p53_6mo_PX
Cebpb	0.00150422	0.827718	0.329	0.178	1	Cebpb	Basal_p53_6mo_PX
Def6	0.00151406	1.69974	0.156	0.047	1	Def6	Basal_p53_6mo_PX
Sfr1	0.00151727	1.45575	0.19	0.07	1	Sfr1	Basal_p53_6mo_PX
Gtf2f1	0.00152141	2.16421	0.119	0.023	1	Gtf2f1	Basal_p53_6mo_PX
Map1s	0.00152726	2.43115	0.105	0.016	1	Map1s	Basal_p53_6mo_PX
Bcar3	0.00153572	2.35098	0.105	0.016	1	Bcar3	Basal_p53_6mo_PX
Ccdc34	0.00155247	2.26609	0.105	0.016	1	Ccdc34	Basal_p53_6mo_PX
Tctn1	0.00157028	2.01611	0.119	0.023	1	Tctn1	Basal_p53_6mo_PX
N4bp2l2	0.00157904	1.58426	0.156	0.047	1	N4bp2l2	Basal_p53_6mo_PX
Lrrk1	0.00159633	0.940512	0.217	0.085	1	Lrrk1	Basal_p53_6mo_PX
Tet3	0.00161058	1.14905	0.214	0.085	1	Tet3	Basal_p53_6mo_PX
Cd81	0.00165582	1.02078	0.281	0.14	1	Cd81	Basal_p53_6mo_PX
Egfr	0.00167571	0.910993	0.319	0.171	1	Egfr	Basal_p53_6mo_PX
Prdx6	0.00168528	1.87705	0.119	0.023	1	Prdx6	Basal_p53_6mo_PX
Vapb	0.00169035	1.84228	0.119	0.023	1	Vapb	Basal_p53_6mo_PX
Mmp14	0.00169278	1.12858	0.231	0.101	1	Mmp14	Basal_p53_6mo_PX
Rtf2	0.00169622	1.93594	0.105	0.016	1	Rtf2	Basal_p53_6mo_PX
Fastkd5	0.0017002	-2.08643	0.02	0.085	1	Fastkd5	Basal_p53_6mo_PX
Rnf19a	0.00170673	1.25596	0.19	0.07	1	Rnf19a	Basal_p53_6mo_PX
Rnf166	0.00170699	1.65465	0.105	0.016	1	Rnf166	Basal_p53_6mo_PX
Lrp5	0.00171136	0.908194	0.298	0.155	1	Lrp5	Basal_p53_6mo_PX
Carm1	0.00172041	1.48848	0.207	0.085	1	Carm1	Basal_p53_6mo_PX
Pbx1	0.00172607	0.825515	0.454	0.31	1	Pbx1	Basal_p53_6mo_PX
Micall1	0.00172904	0.912451	0.285	0.14	1	Micall1	Basal_p53_6mo_PX
Gramd1a	0.00175257	1.71355	0.142	0.039	1	Gramd1a	Basal_p53_6mo_PX
Btg2	0.00179005	1.2847	0.298	0.163	1	Btg2	Basal_p53_6mo_PX
Plekhg2	0.00179781	1.49471	0.176	0.062	1	Plekhg2	Basal_p53_6mo_PX
Six1	0.00180127	2.12858	0.129	0.031	1	Six1	Basal_p53_6mo_PX
Scnn1a	0.00182018	2.93594	0.088	0.008	1	Scnn1a	Basal_p53_6mo_PX
Puf60	0.00183246	0.857282	0.247	0.109	1	Puf60	Basal_p53_6mo_PX
Tns3	0.00183413	1.00829	0.302	0.163	1	Tns3	Basal_p53_6mo_PX
Sall2	0.0018374	-2.60838	0.007	0.054	1	Sall2	Basal_p53_6mo_PX
Aldoa	0.00184056	2.61401	0.088	0.008	1	Aldoa	Basal_p53_6mo_PX
Wrnip1	0.00184056	2.66464	0.088	0.008	1	Wrnip1	Basal_p53_6mo_PX
Zfp651	0.0018595	2.56154	0.088	0.008	1	Zfp651	Basal_p53_6mo_PX
Tars2	0.00187643	1.35685	0.132	0.031	1	Tars2	Basal_p53_6mo_PX
Slc4a11	0.0019173	3.71355	0.071	0	1	Slc4a11	Basal_p53_6mo_PX
Ppil3	0.00192113	3.26609	0.071	0	1	Ppil3	Basal_p53_6mo_PX
Tmem203	0.00193801	1.36124	0.142	0.039	1	Tmem203	Basal_p53_6mo_PX
Kat6a	0.00194947	2.19897	0.115	0.023	1	Kat6a	Basal_p53_6mo_PX
Cab39	0.00195873	1.14546	0.231	0.101	1	Cab39	Basal_p53_6mo_PX
Pnisr	0.00195925	0.614011	0.508	0.341	1	Pnisr	Basal_p53_6mo_PX
Tspan4	0.00196528	2.16421	0.115	0.023	1	Tspan4	Basal_p53_6mo_PX
Ubald1	0.0019748	1.29851	0.142	0.039	1	Ubald1	Basal_p53_6mo_PX
Gsdmc2	0.00199002	2.24406	0.088	0.008	1	Gsdmc2	Basal_p53_6mo_PX
Zfp511	0.00200251	2.26609	0.102	0.016	1	Zfp511	Basal_p53_6mo_PX
Diaph1	0.00200872	2.07967	0.088	0.008	1	Diaph1	Basal_p53_6mo_PX
Trmt10c	0.00201964	1.97658	0.088	0.008	1	Trmt10c	Basal_p53_6mo_PX
Slk	0.00202769	1.24723	0.217	0.093	1	Slk	Basal_p53_6mo_PX
Fhod3	0.0020284	1.06041	0.169	0.054	1	Fhod3	Basal_p53_6mo_PX
Rae1	0.00202847	2.05458	0.115	0.023	1	Rae1	Basal_p53_6mo_PX
Smyd2	0.0020287	1.30916	0.197	0.078	1	Smyd2	Basal_p53_6mo_PX
Lama3	0.0020326	0.926395	0.281	0.14	1	Lama3	Basal_p53_6mo_PX
Rab21	0.00204972	0.898579	0.234	0.101	1	Rab21	Basal_p53_6mo_PX
Fxyd3	0.00207315	1.09423	0.237	0.109	1	Fxyd3	Basal_p53_6mo_PX
Plk2	0.00207319	1.77349	0.183	0.07	1	Plk2	Basal_p53_6mo_PX
Defb1	0.00208644	1.52286	0.129	0.031	1	Defb1	Basal_p53_6mo_PX
Abca1	0.00211872	1.18517	0.227	0.101	1	Abca1	Basal_p53_6mo_PX
Top2b	0.00211915	1.05458	0.231	0.101	1	Top2b	Basal_p53_6mo_PX
Spink1	0.00212645	-1.52776	0.098	0.202	1	Spink1	Basal_p53_6mo_PX
Mast4	0.00214403	1.47908	0.153	0.047	1	Mast4	Basal_p53_6mo_PX
Bcl2l11	0.00216158	1.08959	0.2	0.078	1	Bcl2l11	Basal_p53_6mo_PX
Slc25a48	0.00217209	1.97658	0.102	0.016	1	Slc25a48	Basal_p53_6mo_PX
Mecp2	0.00220324	1.85105	0.102	0.016	1	Mecp2	Basal_p53_6mo_PX
Svs2	0.00221029	1.72865	0.2	0.078	1	Svs2	Basal_p53_6mo_PX
Lrg1	0.00225069	1.33717	0.129	0.031	1	Lrg1	Basal_p53_6mo_PX
Lrpap1	0.00226671	1.36124	0.153	0.047	1	Lrpap1	Basal_p53_6mo_PX
Mdm4	0.00233269	0.855019	0.393	0.248	1	Mdm4	Basal_p53_6mo_PX
Slc16a11	0.00238757	1.58426	0.139	0.039	1	Slc16a11	Basal_p53_6mo_PX
Cep170b	0.00241104	0.877045	0.2	0.078	1	Cep170b	Basal_p53_6mo_PX
Tmem30b	0.00241611	2.5071	0.085	0.008	1	Tmem30b	Basal_p53_6mo_PX
Tcirg1	0.00244198	0.711078	0.353	0.202	1	Tcirg1	Basal_p53_6mo_PX
S100a6	0.0024706	1.40869	0.22	0.101	1	S100a6	Basal_p53_6mo_PX
Ifi35	0.00247451	1.22812	0.203	0.085	1	Ifi35	Basal_p53_6mo_PX
Sac3d1	0.00248859	3.26609	0.068	0	1	Sac3d1	Basal_p53_6mo_PX
Camkk2	0.00248984	3.33022	0.068	0	1	Camkk2	Basal_p53_6mo_PX
Irf9	0.00250948	1.22169	0.153	0.047	1	Irf9	Basal_p53_6mo_PX
Bcl2l1	0.00253244	0.847298	0.336	0.186	1	Bcl2l1	Basal_p53_6mo_PX
Car8	0.00253519	2.12858	0.112	0.023	1	Car8	Basal_p53_6mo_PX
Gsto1	0.00254556	1.01965	0.258	0.124	1	Gsto1	Basal_p53_6mo_PX
Atn1	0.00255536	0.877045	0.241	0.109	1	Atn1	Basal_p53_6mo_PX
Coq8a	0.00255556	2.09206	0.112	0.023	1	Coq8a	Basal_p53_6mo_PX
Wls	0.00256253	0.711078	0.369	0.217	1	Wls	Basal_p53_6mo_PX
Zfp212	0.00257594	2.01611	0.112	0.023	1	Zfp212	Basal_p53_6mo_PX
Jak3	0.00259424	2.22169	0.098	0.016	1	Jak3	Basal_p53_6mo_PX
Tusc2	0.00260927	1.97658	0.085	0.008	1	Tusc2	Basal_p53_6mo_PX
Katnbl1	0.00264756	2.12858	0.098	0.016	1	Katnbl1	Basal_p53_6mo_PX
Oaz2	0.00264756	2.12858	0.098	0.016	1	Oaz2	Basal_p53_6mo_PX
Igfbp4	0.00268291	0.692485	0.203	0.078	1	Igfbp4	Basal_p53_6mo_PX
Sp100	0.00270084	1.8364	0.136	0.039	1	Sp100	Basal_p53_6mo_PX
Nfix	0.00270196	0.529122	0.427	0.256	1	Nfix	Basal_p53_6mo_PX
Plpbp	0.00271618	1.5071	0.149	0.047	1	Plpbp	Basal_p53_6mo_PX
Apaf1	0.00272312	1.45051	0.149	0.047	1	Apaf1	Basal_p53_6mo_PX
Comt	0.00274383	1.33717	0.149	0.047	1	Comt	Basal_p53_6mo_PX
Ttc14	0.00281625	0.70998	0.275	0.132	1	Ttc14	Basal_p53_6mo_PX
Ngfr	0.00283437	1.85105	0.098	0.016	1	Ngfr	Basal_p53_6mo_PX
Dcaf8	0.00283875	1.36124	0.149	0.047	1	Dcaf8	Basal_p53_6mo_PX
Rnf39	0.00284526	1.57219	0.098	0.016	1	Rnf39	Basal_p53_6mo_PX
Rcc2	0.0028607	1.18011	0.173	0.062	1	Rcc2	Basal_p53_6mo_PX
Adgrb1	0.00286256	0.597332	0.559	0.403	1	Adgrb1	Basal_p53_6mo_PX
Nfx1	0.00288288	1.44409	0.169	0.062	1	Nfx1	Basal_p53_6mo_PX
Sall3	0.00290998	1.41547	0.18	0.07	1	Sall3	Basal_p53_6mo_PX
Blcap	0.00292133	1.44409	0.159	0.054	1	Blcap	Basal_p53_6mo_PX
Frrs1	0.00293312	1.39162	0.169	0.062	1	Frrs1	Basal_p53_6mo_PX
Il17re	0.0030217	1.36465	0.159	0.054	1	Il17re	Basal_p53_6mo_PX
Wnt4	0.003032	1.94416	0.122	0.031	1	Wnt4	Basal_p53_6mo_PX
Timp2	0.00306664	0.957216	0.247	0.116	1	Timp2	Basal_p53_6mo_PX
Nsmce2	0.00306805	1.39162	0.169	0.062	1	Nsmce2	Basal_p53_6mo_PX
Rdh10	0.0030687	1.12858	0.193	0.078	1	Rdh10	Basal_p53_6mo_PX
Pom121	0.00309421	1.91099	0.122	0.031	1	Pom121	Basal_p53_6mo_PX
Atg9a	0.00313763	2.45051	0.081	0.008	1	Atg9a	Basal_p53_6mo_PX
Poc5	0.00313763	2.45051	0.081	0.008	1	Poc5	Basal_p53_6mo_PX
Snap47	0.00315684	1.77013	0.122	0.031	1	Snap47	Basal_p53_6mo_PX
Sp8	0.00316186	1.34722	0.169	0.062	1	Sp8	Basal_p53_6mo_PX
Supt6	0.00318396	1.31762	0.169	0.062	1	Supt6	Basal_p53_6mo_PX
Itpkc	0.00318834	1.73266	0.122	0.031	1	Itpkc	Basal_p53_6mo_PX
Inka2	0.00318878	1.89412	0.122	0.031	1	Inka2	Basal_p53_6mo_PX
Zfp36	0.00320411	1.16923	0.183	0.07	1	Zfp36	Basal_p53_6mo_PX
Fjx1	0.00323535	3.19897	0.064	0	1	Fjx1	Basal_p53_6mo_PX
Abcb1b	0.0032368	3.33022	0.064	0	1	Abcb1b	Basal_p53_6mo_PX
Ifi44	0.00323808	3.33022	0.064	0	1	Ifi44	Basal_p53_6mo_PX
Rflna	0.00323808	3.33022	0.064	0	1	Rflna	Basal_p53_6mo_PX
Iah1	0.0032445	3.12858	0.064	0	1	Iah1	Basal_p53_6mo_PX
Man2b2	0.00326588	2.05458	0.108	0.023	1	Man2b2	Basal_p53_6mo_PX
Dglucy	0.00329205	2.01611	0.108	0.023	1	Dglucy	Basal_p53_6mo_PX
Tmc6	0.00332407	1.08229	0.258	0.132	1	Tmc6	Basal_p53_6mo_PX
Sulf2	0.0033388	2.22169	0.095	0.016	1	Sulf2	Basal_p53_6mo_PX
Jade1	0.00334726	0.87377	0.244	0.116	1	Jade1	Basal_p53_6mo_PX
Fam102a	0.00335733	2.17589	0.095	0.016	1	Fam102a	Basal_p53_6mo_PX
Mre11a	0.00335733	2.17589	0.095	0.016	1	Mre11a	Basal_p53_6mo_PX
Gigyf1	0.00336695	0.650537	0.349	0.202	1	Gigyf1	Basal_p53_6mo_PX
Atp6v1d	0.00337788	1.04951	0.21	0.093	1	Atp6v1d	Basal_p53_6mo_PX
Cfh	0.00340369	1.16655	0.2	0.085	1	Cfh	Basal_p53_6mo_PX
Pcnx3	0.0034069	0.766014	0.292	0.155	1	Pcnx3	Basal_p53_6mo_PX
Tmbim6	0.00341519	1.20521	0.18	0.07	1	Tmbim6	Basal_p53_6mo_PX
Elob	0.0034189	1.57925	0.122	0.031	1	Elob	Basal_p53_6mo_PX
Neurl4	0.0034229	2.07967	0.095	0.016	1	Neurl4	Basal_p53_6mo_PX
Rbm42	0.00343451	1.61401	0.122	0.031	1	Rbm42	Basal_p53_6mo_PX
Dld	0.00343666	1.85105	0.108	0.023	1	Dld	Basal_p53_6mo_PX
Klf7	0.00344296	1.45051	0.146	0.047	1	Klf7	Basal_p53_6mo_PX
Pim3	0.00345775	1.55082	0.176	0.07	1	Pim3	Basal_p53_6mo_PX
Dot1l	0.00351304	1.5071	0.122	0.031	1	Dot1l	Basal_p53_6mo_PX
Pml	0.00354826	1.36124	0.146	0.047	1	Pml	Basal_p53_6mo_PX
Chd4	0.00355327	1.01177	0.241	0.116	1	Chd4	Basal_p53_6mo_PX
Plch2	0.00358738	0.476069	0.569	0.426	1	Plch2	Basal_p53_6mo_PX
Zbtb16	0.00359315	0.916574	0.414	0.279	1	Zbtb16	Basal_p53_6mo_PX
Upf3b	0.00359954	0.806656	0.217	0.093	1	Upf3b	Basal_p53_6mo_PX
Esrra	0.00362881	1.25596	0.207	0.093	1	Esrra	Basal_p53_6mo_PX
Map3k20	0.00363352	0.662266	0.231	0.101	1	Map3k20	Basal_p53_6mo_PX
Sertad1	0.00364386	1.5071	0.108	0.023	1	Sertad1	Basal_p53_6mo_PX
Leng8	0.00367233	0.625109	0.519	0.364	1	Leng8	Basal_p53_6mo_PX
Huwe1	0.00368874	0.825515	0.234	0.109	1	Huwe1	Basal_p53_6mo_PX
Rpp25l	0.00370574	1.66464	0.095	0.016	1	Rpp25l	Basal_p53_6mo_PX
Ecpas	0.00372513	0.98598	0.22	0.101	1	Ecpas	Basal_p53_6mo_PX
Strn	0.00373021	1.52912	0.108	0.023	1	Strn	Basal_p53_6mo_PX
Nsd1	0.00376561	0.492902	0.444	0.279	1	Nsd1	Basal_p53_6mo_PX
Sun2	0.00382243	1.67173	0.142	0.047	1	Sun2	Basal_p53_6mo_PX
Ciao2a	0.00384065	-1.60838	0.058	0.14	1	Ciao2a	Basal_p53_6mo_PX
Brwd1	0.00386717	0.821606	0.271	0.14	1	Brwd1	Basal_p53_6mo_PX
Ctdsp2	0.00390724	0.794165	0.308	0.171	1	Ctdsp2	Basal_p53_6mo_PX
Itpr1	0.00391161	0.836403	0.288	0.155	1	Itpr1	Basal_p53_6mo_PX
Tubb4b	0.00391561	1.0046	0.2	0.085	1	Tubb4b	Basal_p53_6mo_PX
S100pbp	0.00393268	1.063	0.136	0.039	1	S100pbp	Basal_p53_6mo_PX
Abi1	0.00396012	0.930984	0.295	0.163	1	Abi1	Basal_p53_6mo_PX
Cdk13	0.00398116	1.05458	0.18	0.07	1	Cdk13	Basal_p53_6mo_PX
Rspry1	0.00401735	2.61401	0.078	0.008	1	Rspry1	Basal_p53_6mo_PX
Ttc28	0.00402899	2.5071	0.078	0.008	1	Ttc28	Basal_p53_6mo_PX
Eif4e2	0.00403475	1.30308	0.214	0.101	1	Eif4e2	Basal_p53_6mo_PX
Cebpd	0.00403988	1.46962	0.156	0.054	1	Cebpd	Basal_p53_6mo_PX
Orc3	0.00404046	2.5071	0.078	0.008	1	Orc3	Basal_p53_6mo_PX
Tab2	0.00404046	2.45051	0.078	0.008	1	Tab2	Basal_p53_6mo_PX
Unc5b	0.00404046	2.45051	0.078	0.008	1	Unc5b	Basal_p53_6mo_PX
Padi4	0.00405898	1.58802	0.153	0.054	1	Padi4	Basal_p53_6mo_PX
Zfp688	0.00407261	2.39162	0.078	0.008	1	Zfp688	Basal_p53_6mo_PX
Rbbp8	0.00409572	1.49115	0.142	0.047	1	Rbbp8	Basal_p53_6mo_PX
Zfp445	0.00413706	0.86894	0.214	0.093	1	Zfp445	Basal_p53_6mo_PX
Ube3c	0.00418432	1.21265	0.156	0.054	1	Ube3c	Basal_p53_6mo_PX
Anxa4	0.00419878	-1.30228	0.149	0.248	1	Anxa4	Basal_p53_6mo_PX
Pkp4	0.00420436	1.18517	0.156	0.054	1	Pkp4	Basal_p53_6mo_PX
Lbh	0.00420519	1.56154	0.142	0.047	1	Lbh	Basal_p53_6mo_PX
Il6ra	0.00420547	3.12858	0.061	0	1	Il6ra	Basal_p53_6mo_PX
Irx3	0.00420547	3.12858	0.061	0	1	Irx3	Basal_p53_6mo_PX
Atp6v0c	0.00420547	3.12858	0.061	0	1	Atp6v0c	Basal_p53_6mo_PX
Stk35	0.00423481	1.97658	0.105	0.023	1	Stk35	Basal_p53_6mo_PX
Polk	0.00423627	1.47908	0.142	0.047	1	Polk	Basal_p53_6mo_PX
Crim1	0.0042456	1.07967	0.176	0.07	1	Crim1	Basal_p53_6mo_PX
Usp47	0.00425375	1.5071	0.153	0.054	1	Usp47	Basal_p53_6mo_PX
Opa1	0.00426802	2.30916	0.092	0.016	1	Opa1	Basal_p53_6mo_PX
H2-Q7	0.00426843	1.97658	0.105	0.023	1	H2-Q7	Basal_p53_6mo_PX
Hnrnpd	0.00428138	0.789378	0.251	0.124	1	Hnrnpd	Basal_p53_6mo_PX
Dcxr	0.00428357	0.830503	0.169	0.062	1	Dcxr	Basal_p53_6mo_PX
Kansl3	0.00431179	0.745256	0.214	0.093	1	Kansl3	Basal_p53_6mo_PX
Zfp768	0.00431639	2.17589	0.092	0.016	1	Zfp768	Basal_p53_6mo_PX
Pnkd	0.00433445	1.15243	0.166	0.062	1	Pnkd	Basal_p53_6mo_PX
Pcbp1	0.0043358	1.85105	0.105	0.023	1	Pcbp1	Basal_p53_6mo_PX
Prkaa2	0.00434041	2.12858	0.092	0.016	1	Prkaa2	Basal_p53_6mo_PX
Ndufb10	0.00434041	2.12858	0.092	0.016	1	Ndufb10	Basal_p53_6mo_PX
Eef1g	0.00434041	2.12858	0.092	0.016	1	Eef1g	Basal_p53_6mo_PX
Fignl2	0.00435526	1.42137	0.142	0.047	1	Fignl2	Basal_p53_6mo_PX
Supt16	0.00439356	1.54362	0.119	0.031	1	Supt16	Basal_p53_6mo_PX
Sgpl1	0.00440471	1.42137	0.142	0.047	1	Sgpl1	Basal_p53_6mo_PX
Mical3	0.00440576	0.60811	0.325	0.186	1	Mical3	Basal_p53_6mo_PX
Abcc10	0.00441278	1.07344	0.207	0.093	1	Abcc10	Basal_p53_6mo_PX
Nucb1	0.00442221	0.58195	0.386	0.24	1	Nucb1	Basal_p53_6mo_PX
Map2k3	0.004426	1.44409	0.163	0.062	1	Map2k3	Basal_p53_6mo_PX
Ccnd1	0.00445448	1.18011	0.166	0.062	1	Ccnd1	Basal_p53_6mo_PX
Copa	0.00445488	1.39162	0.153	0.054	1	Copa	Basal_p53_6mo_PX
Cfl1	0.00450711	1.46201	0.163	0.062	1	Cfl1	Basal_p53_6mo_PX
Amotl1	0.00455496	0.629778	0.373	0.225	1	Amotl1	Basal_p53_6mo_PX
Chmp1a	0.00460718	1.61401	0.129	0.039	1	Chmp1a	Basal_p53_6mo_PX
Wdr82	0.00464362	0.86555	0.21	0.093	1	Wdr82	Basal_p53_6mo_PX
Tmem87a	0.004662	1.57925	0.129	0.039	1	Tmem87a	Basal_p53_6mo_PX
Kat6b	0.004662	1.61401	0.129	0.039	1	Kat6b	Basal_p53_6mo_PX
Rxra	0.00467436	1.15061	0.176	0.07	1	Rxra	Basal_p53_6mo_PX
Mob4	0.00472941	1.57219	0.105	0.023	1	Mob4	Basal_p53_6mo_PX
Pid1	0.00478048	1.31762	0.163	0.062	1	Pid1	Basal_p53_6mo_PX
Dpyd	0.0048491	1.09944	0.142	0.047	1	Dpyd	Basal_p53_6mo_PX
Arhgef40	0.00489569	0.846184	0.21	0.093	1	Arhgef40	Basal_p53_6mo_PX
Vill	0.00495794	0.745256	0.2	0.085	1	Vill	Basal_p53_6mo_PX
F11r	0.00503432	0.575331	0.444	0.287	1	F11r	Basal_p53_6mo_PX
Cabin1	0.0050492	1.52286	0.139	0.047	1	Cabin1	Basal_p53_6mo_PX
Trpv4	0.00505682	0.976581	0.254	0.132	1	Trpv4	Basal_p53_6mo_PX
Eif5a	0.00511848	1.52286	0.139	0.047	1	Eif5a	Basal_p53_6mo_PX
Phf12	0.0051293	0.806656	0.237	0.116	1	Phf12	Basal_p53_6mo_PX
Ppp4r1	0.00516808	1.69418	0.115	0.031	1	Ppp4r1	Basal_p53_6mo_PX
Ogt	0.00518094	0.53896	0.451	0.302	1	Ogt	Basal_p53_6mo_PX
Sncg	0.00518395	2.89412	0.075	0.008	1	Sncg	Basal_p53_6mo_PX
Cldnd1	0.0052192	1.65465	0.115	0.031	1	Cldnd1	Basal_p53_6mo_PX
Dmxl1	0.0052192	1.65465	0.115	0.031	1	Dmxl1	Basal_p53_6mo_PX
Oas2	0.00523041	2.45051	0.075	0.008	1	Oas2	Basal_p53_6mo_PX
Cdc27	0.00524551	2.39162	0.075	0.008	1	Cdc27	Basal_p53_6mo_PX
Camk2n1	0.00527985	0.976581	0.186	0.078	1	Camk2n1	Basal_p53_6mo_PX
Polr2e	0.00528335	1.5071	0.149	0.054	1	Polr2e	Basal_p53_6mo_PX
Stam2	0.0052839	2.33022	0.075	0.008	1	Stam2	Basal_p53_6mo_PX
Palm	0.0052839	2.33022	0.075	0.008	1	Palm	Basal_p53_6mo_PX
Dact2	0.0052839	2.33022	0.075	0.008	1	Dact2	Basal_p53_6mo_PX
Ets2	0.00529685	0.645375	0.264	0.132	1	Ets2	Basal_p53_6mo_PX
Dynll2	0.00529708	1.39162	0.18	0.078	1	Dynll2	Basal_p53_6mo_PX
Col18a1	0.00533201	0.883732	0.356	0.233	1	Col18a1	Basal_p53_6mo_PX
Ell2	0.00539681	1.97658	0.102	0.023	1	Ell2	Basal_p53_6mo_PX
Adamts10	0.00543981	2.01611	0.102	0.023	1	Adamts10	Basal_p53_6mo_PX
Purb	0.00544081	0.976581	0.197	0.085	1	Purb	Basal_p53_6mo_PX
Tenm2	0.00546614	3.05458	0.058	0	1	Tenm2	Basal_p53_6mo_PX
Peak1	0.00546806	3.12858	0.058	0	1	Peak1	Basal_p53_6mo_PX
Tmem230	0.00547698	2.97658	0.058	0	1	Tmem230	Basal_p53_6mo_PX
Cdk20	0.00547698	2.97658	0.058	0	1	Cdk20	Basal_p53_6mo_PX
Nxn	0.00548109	0.277662	0.488	0.302	1	Nxn	Basal_p53_6mo_PX
Cnn3	0.0054829	1.97658	0.102	0.023	1	Cnn3	Basal_p53_6mo_PX
Spred2	0.00548803	0.996481	0.224	0.109	1	Spred2	Basal_p53_6mo_PX
Eogt	0.00551204	2.26609	0.088	0.016	1	Eogt	Basal_p53_6mo_PX
Nmrk1	0.00551546	-2.33085	0.014	0.062	1	Nmrk1	Basal_p53_6mo_PX
Mvb12b	0.00552013	1.06969	0.153	0.054	1	Mvb12b	Basal_p53_6mo_PX
Myo9b	0.00552604	1.85105	0.102	0.023	1	Myo9b	Basal_p53_6mo_PX
Wdr20	0.00552604	1.85105	0.102	0.023	1	Wdr20	Basal_p53_6mo_PX
Nup153	0.00552604	1.85105	0.102	0.023	1	Nup153	Basal_p53_6mo_PX
Ddx52	0.00556922	1.80666	0.102	0.023	1	Ddx52	Basal_p53_6mo_PX
Dag1	0.0055869	1.33022	0.139	0.047	1	Dag1	Basal_p53_6mo_PX
Ntf5	0.00559435	1.063	0.129	0.039	1	Ntf5	Basal_p53_6mo_PX
Dop1a	0.00563663	2.02905	0.088	0.016	1	Dop1a	Basal_p53_6mo_PX
Dzip1	0.00563663	2.07967	0.088	0.016	1	Dzip1	Basal_p53_6mo_PX
Mgp	0.00564806	1.9978	0.197	0.093	1	Mgp	Basal_p53_6mo_PX
Pbrm1	0.00566019	1.12858	0.163	0.062	1	Pbrm1	Basal_p53_6mo_PX
Ccdc71	0.00566476	1.76085	0.102	0.023	1	Ccdc71	Basal_p53_6mo_PX
Cbll1	0.00569141	-2.60838	0.007	0.047	1	Cbll1	Basal_p53_6mo_PX
Ago3	0.00570494	1.97658	0.088	0.016	1	Ago3	Basal_p53_6mo_PX
Wdr34	0.00575744	-2.41574	0.007	0.047	1	Wdr34	Basal_p53_6mo_PX
Nipbl	0.00580784	1.04766	0.163	0.062	1	Nipbl	Basal_p53_6mo_PX
Sra1	0.00581769	1.23292	0.139	0.047	1	Sra1	Basal_p53_6mo_PX
Dele1	0.00581769	1.23292	0.139	0.047	1	Dele1	Basal_p53_6mo_PX
Tsc22d3	0.00582318	1.39162	0.149	0.054	1	Tsc22d3	Basal_p53_6mo_PX
Egln2	0.00585149	0.623792	0.22	0.101	1	Egln2	Basal_p53_6mo_PX
Xaf1	0.00585149	0.884659	0.217	0.101	1	Xaf1	Basal_p53_6mo_PX
Fbxl20	0.00585561	1.57925	0.125	0.039	1	Fbxl20	Basal_p53_6mo_PX
Cavin1	0.00585561	1.64796	0.125	0.039	1	Cavin1	Basal_p53_6mo_PX
Flot2	0.00585683	1.29208	0.169	0.07	1	Flot2	Basal_p53_6mo_PX
Ldha	0.00589374	0.622944	0.22	0.101	1	Ldha	Basal_p53_6mo_PX
Lgalsl	0.00591021	-2.51527	0.01	0.054	1	Lgalsl	Basal_p53_6mo_PX
Dhx38	0.00595198	1.28059	0.139	0.047	1	Dhx38	Basal_p53_6mo_PX
Gstt1	0.00598768	1.80666	0.088	0.016	1	Gstt1	Basal_p53_6mo_PX
Fus	0.0059887	0.861104	0.288	0.163	1	Fus	Basal_p53_6mo_PX
Nsun4	0.00602199	1.52912	0.102	0.023	1	Nsun4	Basal_p53_6mo_PX
Zfp395	0.00606898	1.48473	0.102	0.023	1	Zfp395	Basal_p53_6mo_PX
Mlh1	0.00607361	1.66464	0.088	0.016	1	Mlh1	Basal_p53_6mo_PX
Isg15	0.00608633	2.18517	0.112	0.031	1	Isg15	Basal_p53_6mo_PX
Sfswap	0.00611981	0.840603	0.234	0.116	1	Sfswap	Basal_p53_6mo_PX
Pmm1	0.00614073	1.56154	0.088	0.016	1	Pmm1	Basal_p53_6mo_PX
Rbm5	0.00615234	0.681125	0.359	0.225	1	Rbm5	Basal_p53_6mo_PX
Ahnak2	0.0062519	1.66464	0.146	0.054	1	Ahnak2	Basal_p53_6mo_PX
Dclk1	0.00629755	1.55389	0.136	0.047	1	Dclk1	Basal_p53_6mo_PX
Eef1a1	0.00634822	0.507096	0.356	0.202	1	Eef1a1	Basal_p53_6mo_PX
Sdc1	0.0064033	0.560406	0.539	0.388	1	Sdc1	Basal_p53_6mo_PX
Pias2	0.00642022	1.39162	0.125	0.039	1	Pias2	Basal_p53_6mo_PX
Rpn1	0.00643099	1.10211	0.159	0.062	1	Rpn1	Basal_p53_6mo_PX
Ccnd2	0.00643285	0.648591	0.312	0.178	1	Ccnd2	Basal_p53_6mo_PX
Tnrc6c	0.00643306	0.848476	0.224	0.109	1	Tnrc6c	Basal_p53_6mo_PX
Pxn	0.00645682	0.572191	0.207	0.093	1	Pxn	Basal_p53_6mo_PX
Prss23	0.0064662	1.73266	0.112	0.031	1	Prss23	Basal_p53_6mo_PX
Slc25a37	0.00647055	1.45873	0.136	0.047	1	Slc25a37	Basal_p53_6mo_PX
Ptpn23	0.00653052	1.73266	0.112	0.031	1	Ptpn23	Basal_p53_6mo_PX
Exoc1	0.00653784	1.17589	0.18	0.078	1	Exoc1	Basal_p53_6mo_PX
Klf6	0.00654414	0.951046	0.224	0.109	1	Klf6	Basal_p53_6mo_PX
Man2a1	0.00656484	0.718119	0.227	0.109	1	Man2a1	Basal_p53_6mo_PX
Zfp26	0.00666001	1.65465	0.112	0.031	1	Zfp26	Basal_p53_6mo_PX
Zup1	0.00666001	1.61401	0.112	0.031	1	Zup1	Basal_p53_6mo_PX
Atg9b	0.00666341	3.16421	0.071	0.008	1	Atg9b	Basal_p53_6mo_PX
Retreg3	0.0066718	1.0437	0.19	0.085	1	Retreg3	Basal_p53_6mo_PX
Tmem45b	0.0067261	2.61401	0.071	0.008	1	Tmem45b	Basal_p53_6mo_PX
Sephs2	0.00676706	2.5071	0.071	0.008	1	Sephs2	Basal_p53_6mo_PX
Tlk2	0.00678625	0.953497	0.169	0.07	1	Tlk2	Basal_p53_6mo_PX
Zfyve9	0.00678716	2.39162	0.071	0.008	1	Zfyve9	Basal_p53_6mo_PX
Asl	0.00678716	2.39162	0.071	0.008	1	Asl	Basal_p53_6mo_PX
Zfp110	0.00678716	2.39162	0.071	0.008	1	Zfp110	Basal_p53_6mo_PX
Tmed1	0.00678716	2.39162	0.071	0.008	1	Tmed1	Basal_p53_6mo_PX
Tomm5	0.00680701	2.33022	0.071	0.008	1	Tomm5	Basal_p53_6mo_PX
Ddx58	0.0068522	1.41809	0.156	0.062	1	Ddx58	Basal_p53_6mo_PX
Vkorc1l1	0.00685288	2.26609	0.071	0.008	1	Vkorc1l1	Basal_p53_6mo_PX
Isoc1	0.00685288	2.26609	0.071	0.008	1	Isoc1	Basal_p53_6mo_PX
Usp11	0.00685288	2.26609	0.071	0.008	1	Usp11	Basal_p53_6mo_PX
Neurl2	0.00685288	2.26609	0.071	0.008	1	Neurl2	Basal_p53_6mo_PX
Zfp579	0.00687165	0.806656	0.193	0.085	1	Zfp579	Basal_p53_6mo_PX
Yy1	0.00692418	0.757747	0.285	0.155	1	Yy1	Basal_p53_6mo_PX
Brd3	0.00693084	0.999301	0.2	0.093	1	Brd3	Basal_p53_6mo_PX
Gmds	0.0069777	1.89412	0.098	0.023	1	Gmds	Basal_p53_6mo_PX
Spaca6	0.00700692	0.732656	0.332	0.202	1	Spaca6	Basal_p53_6mo_PX
Arntl2	0.00701953	1.33022	0.136	0.047	1	Arntl2	Basal_p53_6mo_PX
Plekha6	0.00702482	1.19897	0.207	0.101	1	Plekha6	Basal_p53_6mo_PX
Calhm2	0.0070258	1.54362	0.112	0.031	1	Calhm2	Basal_p53_6mo_PX
Zdhhc8	0.00703275	1.89412	0.098	0.023	1	Zdhhc8	Basal_p53_6mo_PX
Ddr1	0.00704722	0.780661	0.302	0.178	1	Ddr1	Basal_p53_6mo_PX
Snx19	0.0070879	1.85105	0.098	0.023	1	Snx19	Basal_p53_6mo_PX
Slfn5	0.00710736	3.12858	0.054	0	1	Slfn5	Basal_p53_6mo_PX
Hoxd11	0.00710736	3.12858	0.054	0	1	Hoxd11	Basal_p53_6mo_PX
Gpnmb	0.00711087	4.01611	0.054	0	1	Gpnmb	Basal_p53_6mo_PX
Ar	0.00711376	0.773489	0.139	0.047	1	Ar	Basal_p53_6mo_PX
Prdm2	0.0071168	2.89412	0.054	0	1	Prdm2	Basal_p53_6mo_PX
Jkamp	0.0071168	2.89412	0.054	0	1	Jkamp	Basal_p53_6mo_PX
Ror2	0.00714311	1.76085	0.098	0.023	1	Ror2	Basal_p53_6mo_PX
Lmnb1	0.00714311	1.80666	0.098	0.023	1	Lmnb1	Basal_p53_6mo_PX
Ddx23	0.00715555	0.778642	0.278	0.155	1	Ddx23	Basal_p53_6mo_PX
Pdcd10	0.0071696	1.64796	0.122	0.039	1	Pdcd10	Basal_p53_6mo_PX
Cic	0.0071844	1.43115	0.112	0.031	1	Cic	Basal_p53_6mo_PX
Sulf1	0.00723246	2.07967	0.085	0.016	1	Sulf1	Basal_p53_6mo_PX
Zfp408	0.00723246	2.02905	0.085	0.016	1	Zfp408	Basal_p53_6mo_PX
Wnt10a	0.00723246	2.02905	0.085	0.016	1	Wnt10a	Basal_p53_6mo_PX
Gtf2ird2	0.00727249	1.97658	0.085	0.016	1	Gtf2ird2	Basal_p53_6mo_PX
Ube2g2	0.00727249	1.97658	0.085	0.016	1	Ube2g2	Basal_p53_6mo_PX
L3mbtl3	0.00727401	1.35098	0.112	0.031	1	L3mbtl3	Basal_p53_6mo_PX
Cog3	0.00730852	1.74526	0.071	0.008	1	Cog3	Basal_p53_6mo_PX
Sod2	0.00732456	1.19897	0.136	0.047	1	Sod2	Basal_p53_6mo_PX
Efemp1	0.00732976	1.68113	0.071	0.008	1	Efemp1	Basal_p53_6mo_PX
Zfp386	0.00733601	1.39162	0.071	0.008	1	Zfp386	Basal_p53_6mo_PX
Zbtb8a	0.00735471	1.92213	0.085	0.016	1	Zbtb8a	Basal_p53_6mo_PX
Dynll1	0.00735471	1.92213	0.085	0.016	1	Dynll1	Basal_p53_6mo_PX
Rnf167	0.00743596	1.27796	0.176	0.078	1	Rnf167	Basal_p53_6mo_PX
Hspg2	0.00745618	0.530683	0.431	0.287	1	Hspg2	Basal_p53_6mo_PX
Plec	0.00748141	0.355915	0.695	0.527	1	Plec	Basal_p53_6mo_PX
Dmwd	0.00757315	1.22169	0.156	0.062	1	Dmwd	Basal_p53_6mo_PX
Ltbr	0.00761277	1.12858	0.146	0.054	1	Ltbr	Basal_p53_6mo_PX
Tut7	0.00764156	0.827718	0.21	0.101	1	Tut7	Basal_p53_6mo_PX
Slc1a3	0.00765652	1.35098	0.098	0.023	1	Slc1a3	Basal_p53_6mo_PX
Klc4	0.00771136	1.26609	0.156	0.062	1	Klc4	Basal_p53_6mo_PX
Gnb1	0.0077425	0.94416	0.18	0.078	1	Gnb1	Basal_p53_6mo_PX
Prom2	0.00782606	1.20521	0.166	0.07	1	Prom2	Basal_p53_6mo_PX
Rab7	0.00785223	1.09616	0.136	0.047	1	Rab7	Basal_p53_6mo_PX
Arl2	0.00789308	1.5071	0.085	0.016	1	Arl2	Basal_p53_6mo_PX
Btaf1	0.00789308	1.18517	0.085	0.016	1	Btaf1	Basal_p53_6mo_PX
Fam193b	0.00791003	0.496972	0.363	0.217	1	Fam193b	Basal_p53_6mo_PX
Ifitm3	0.00791236	0.922133	0.18	0.078	1	Ifitm3	Basal_p53_6mo_PX
Zfp516	0.00804388	1.09616	0.146	0.054	1	Zfp516	Basal_p53_6mo_PX
Trp63	0.00807537	0.373697	0.383	0.24	1	Trp63	Basal_p53_6mo_PX
Zyx	0.00810481	1.15243	0.176	0.078	1	Zyx	Basal_p53_6mo_PX
Tubgcp3	0.00812296	1.12858	0.156	0.062	1	Tubgcp3	Basal_p53_6mo_PX
Elmsan1	0.00815677	1.77013	0.108	0.031	1	Elmsan1	Basal_p53_6mo_PX
Mafb	0.00815684	1.91099	0.108	0.031	1	Mafb	Basal_p53_6mo_PX
Errfi1	0.00816012	1.48473	0.163	0.07	1	Errfi1	Basal_p53_6mo_PX
Vcp	0.00824789	0.654653	0.353	0.217	1	Vcp	Basal_p53_6mo_PX
Hdac7	0.0082651	0.965855	0.207	0.101	1	Hdac7	Basal_p53_6mo_PX
Azin2	0.00830991	1.08676	0.098	0.023	1	Azin2	Basal_p53_6mo_PX
Pgrmc1	0.00831928	1.69418	0.108	0.031	1	Pgrmc1	Basal_p53_6mo_PX
Klhdc7a	0.00831929	1.65465	0.108	0.031	1	Klhdc7a	Basal_p53_6mo_PX
Tmprss2	0.00837838	0.614011	0.207	0.093	1	Tmprss2	Basal_p53_6mo_PX
Fam210a	0.00840106	1.61401	0.108	0.031	1	Fam210a	Basal_p53_6mo_PX
Cpne1	0.00841295	1.10211	0.166	0.07	1	Cpne1	Basal_p53_6mo_PX
Igfbp7	0.00843617	0.881944	0.247	0.132	1	Igfbp7	Basal_p53_6mo_PX
Zbp1	0.00844903	1.29851	0.122	0.039	1	Zbp1	Basal_p53_6mo_PX
Vps33b	0.00845494	1.06969	0.146	0.054	1	Vps33b	Basal_p53_6mo_PX
Ier5	0.00852639	1.39162	0.163	0.07	1	Ier5	Basal_p53_6mo_PX
Asph	0.00852754	0.861104	0.271	0.155	1	Asph	Basal_p53_6mo_PX
Tial1	0.00853832	0.763067	0.366	0.24	1	Tial1	Basal_p53_6mo_PX
Cryzl1	0.00856141	1.07514	0.156	0.062	1	Cryzl1	Basal_p53_6mo_PX
Mpp3	0.00872919	-4.65278	0	0.023	1	Mpp3	Basal_p53_6mo_PX
Dnaaf3	0.00872932	-3.19334	0	0.023	1	Dnaaf3	Basal_p53_6mo_PX
Prkar2b	0.00872932	-3.19334	0	0.023	1	Prkar2b	Basal_p53_6mo_PX
Vash2	0.00872932	-3.19334	0	0.023	1	Vash2	Basal_p53_6mo_PX
Crisp1	0.00872932	-4.89378	0	0.023	1	Crisp1	Basal_p53_6mo_PX
Lman1	0.00875674	1.02167	0.186	0.085	1	Lman1	Basal_p53_6mo_PX
Lsm14a	0.00875843	0.806656	0.247	0.132	1	Lsm14a	Basal_p53_6mo_PX
Ulk3	0.00876225	0.999301	0.176	0.078	1	Ulk3	Basal_p53_6mo_PX
Clasp2	0.00877774	2.5071	0.068	0.008	1	Clasp2	Basal_p53_6mo_PX
Plaat3	0.00877775	2.39162	0.068	0.008	1	Plaat3	Basal_p53_6mo_PX
Tmem120a	0.00883011	2.26609	0.068	0.008	1	Tmem120a	Basal_p53_6mo_PX
Saa1	0.00883011	2.26609	0.068	0.008	1	Saa1	Basal_p53_6mo_PX
Serpinb6a	0.00883011	2.26609	0.068	0.008	1	Serpinb6a	Basal_p53_6mo_PX
Cfdp1	0.00886362	-1.35089	0.081	0.163	1	Cfdp1	Basal_p53_6mo_PX
Dalrd3	0.00886552	1.33022	0.142	0.054	1	Dalrd3	Basal_p53_6mo_PX
Pisd	0.00888502	2.19897	0.068	0.008	1	Pisd	Basal_p53_6mo_PX
Naa35	0.00888502	2.19897	0.068	0.008	1	Naa35	Basal_p53_6mo_PX
Sptbn2	0.00888502	2.19897	0.068	0.008	1	Sptbn2	Basal_p53_6mo_PX
Nolc1	0.00888502	2.19897	0.068	0.008	1	Nolc1	Basal_p53_6mo_PX
Utp3	0.00893732	1.85105	0.095	0.023	1	Utp3	Basal_p53_6mo_PX
Itgb1	0.008965	0.647958	0.234	0.116	1	Itgb1	Basal_p53_6mo_PX
Cbr2	0.00901128	1.16214	0.214	0.109	1	Cbr2	Basal_p53_6mo_PX
Trpc4ap	0.00902905	1.43115	0.108	0.031	1	Trpc4ap	Basal_p53_6mo_PX
Zc2hc1a	0.00903291	0.681125	0.21	0.101	1	Zc2hc1a	Basal_p53_6mo_PX
Cpne8	0.00903555	0.391619	0.427	0.271	1	Cpne8	Basal_p53_6mo_PX
Sdf4	0.00904274	0.635176	0.261	0.14	1	Sdf4	Basal_p53_6mo_PX
Saraf	0.00905266	1.39162	0.108	0.031	1	Saraf	Basal_p53_6mo_PX
Ythdf1	0.0091175	1.39162	0.108	0.031	1	Ythdf1	Basal_p53_6mo_PX
Rpn2	0.00914826	1.80666	0.095	0.023	1	Rpn2	Basal_p53_6mo_PX
Gtf3c1	0.00914826	1.71355	0.095	0.023	1	Gtf3c1	Basal_p53_6mo_PX
Map3k2	0.00914826	1.76085	0.095	0.023	1	Map3k2	Basal_p53_6mo_PX
Cpd	0.00915104	0.757747	0.166	0.07	1	Cpd	Basal_p53_6mo_PX
Vwa7	0.00918488	1.61401	0.119	0.039	1	Vwa7	Basal_p53_6mo_PX
Grpel1	0.00920135	1.16421	0.132	0.047	1	Grpel1	Basal_p53_6mo_PX
Tmem63a	0.00921162	0.988859	0.176	0.078	1	Tmem63a	Basal_p53_6mo_PX
Tsku	0.00921855	2.26609	0.081	0.016	1	Tsku	Basal_p53_6mo_PX
Mfsd4a	0.00923767	2.89412	0.051	0	1	Mfsd4a	Basal_p53_6mo_PX
Coil	0.00923767	2.89412	0.051	0	1	Coil	Basal_p53_6mo_PX
Cp	0.00924018	0.348451	0.62	0.473	1	Cp	Basal_p53_6mo_PX
Dera	0.00924995	2.80666	0.051	0	1	Dera	Basal_p53_6mo_PX
Atg16l2	0.00924995	2.80666	0.051	0	1	Atg16l2	Basal_p53_6mo_PX
Uqcrq	0.00924995	2.80666	0.051	0	1	Uqcrq	Basal_p53_6mo_PX
Cox6b1	0.00927038	2.07967	0.081	0.016	1	Cox6b1	Basal_p53_6mo_PX
Sirpa	0.00928615	1.66464	0.095	0.023	1	Sirpa	Basal_p53_6mo_PX
Pan3	0.00930611	0.872745	0.207	0.101	1	Pan3	Basal_p53_6mo_PX
Mthfr	0.00932212	1.97658	0.081	0.016	1	Mthfr	Basal_p53_6mo_PX
Evc	0.00932212	2.12858	0.081	0.016	1	Evc	Basal_p53_6mo_PX
Emd	0.00932212	1.97658	0.081	0.016	1	Emd	Basal_p53_6mo_PX
Psmd11	0.00934976	1.61401	0.129	0.047	1	Psmd11	Basal_p53_6mo_PX
mt-Nd4	0.00935744	1.86555	0.068	0.008	1	mt-Nd4	Basal_p53_6mo_PX
Nphp1	0.00937373	1.92213	0.081	0.016	1	Nphp1	Basal_p53_6mo_PX
Rad54l2	0.00937373	1.92213	0.081	0.016	1	Rad54l2	Basal_p53_6mo_PX
Rnf144b	0.00937373	1.92213	0.081	0.016	1	Rnf144b	Basal_p53_6mo_PX
Prss22	0.00937373	1.97658	0.081	0.016	1	Prss22	Basal_p53_6mo_PX
Bcl2	0.00937846	0.871948	0.278	0.163	1	Bcl2	Basal_p53_6mo_PX
Vangl1	0.00943865	1.10434	0.183	0.085	1	Vangl1	Basal_p53_6mo_PX
Ankrd23	0.00944859	1.39162	0.068	0.008	1	Ankrd23	Basal_p53_6mo_PX
Ddx18	0.00947272	1.86555	0.081	0.016	1	Ddx18	Basal_p53_6mo_PX
Ccnd3	0.00947272	1.86555	0.081	0.016	1	Ccnd3	Basal_p53_6mo_PX
Map1lc3b	0.0094976	1.27796	0.163	0.07	1	Map1lc3b	Basal_p53_6mo_PX
Entr1	0.00951061	1.46962	0.119	0.039	1	Entr1	Basal_p53_6mo_PX
Arhgef19	0.00952445	0.85105	0.207	0.101	1	Arhgef19	Basal_p53_6mo_PX
Rprd2	0.00953181	0.922133	0.166	0.07	1	Rprd2	Basal_p53_6mo_PX
Gja1	0.00956178	0.901813	0.142	0.054	1	Gja1	Basal_p53_6mo_PX
Pcgf2	0.00958128	0.86894	0.214	0.109	1	Pcgf2	Basal_p53_6mo_PX
Fth1	0.00958926	1.25144	0.227	0.124	1	Fth1	Basal_p53_6mo_PX
Smc1a	0.00961768	1.16029	0.142	0.054	1	Smc1a	Basal_p53_6mo_PX
Pgd	0.00962523	1.18517	0.153	0.062	1	Pgd	Basal_p53_6mo_PX
Ubr4	0.00965657	1.00829	0.203	0.101	1	Ubr4	Basal_p53_6mo_PX
Dtnb	0.00967992	1.12858	0.173	0.078	1	Dtnb	Basal_p53_6mo_PX
Gabbr1	0.00968676	0.526548	0.397	0.256	1	Gabbr1	Basal_p53_6mo_PX
Zscan26	0.009732	0.821606	0.227	0.116	1	Zscan26	Basal_p53_6mo_PX
Mtcl1	0.00974238	1.48473	0.095	0.023	1	Mtcl1	Basal_p53_6mo_PX
Ctsh	0.00979109	1.48473	0.095	0.023	1	Ctsh	Basal_p53_6mo_PX
Mgst1	0.00981914	0.967121	0.214	0.109	1	Mgst1	Basal_p53_6mo_PX
March7	0.00983317	0.806656	0.207	0.101	1	March7	Basal_p53_6mo_PX
Rabac1	0.00985117	1.39162	0.119	0.039	1	Rabac1	Basal_p53_6mo_PX
Ap1ar	0.00989424	1.39162	0.095	0.023	1	Ap1ar	Basal_p53_6mo_PX
Ifi30	0.00989424	1.39162	0.095	0.023	1	Ifi30	Basal_p53_6mo_PX
Eri3	0.00990589	0.67339	0.197	0.093	1	Eri3	Basal_p53_6mo_PX
Def8	0.00992164	1.12858	0.095	0.023	1	Def8	Basal_p53_6mo_PX
Fau	0.00992426	0.836403	0.254	0.14	1	Fau	Basal_p53_6mo_PX
Larp1	0.010025	1.02167	0.193	0.093	1	Larp1	Basal_p53_6mo_PX
Atp9a	0.010029	1.34271	0.081	0.016	1	Atp9a	Basal_p53_6mo_PX
Wtap	0.010046	0.86555	0.156	0.062	1	Wtap	Basal_p53_6mo_PX
Brd4	0.0100509	0.728046	0.332	0.209	1	Brd4	Basal_p53_6mo_PX
Rasa3	0.0100519	1.19897	0.119	0.039	1	Rasa3	Basal_p53_6mo_PX
Prps2	0.0100802	1.5071	0.081	0.016	1	Prps2	Basal_p53_6mo_PX
Atg12	0.0101104	1.18517	0.081	0.016	1	Atg12	Basal_p53_6mo_PX
Junb	0.0101353	1.17123	0.231	0.124	1	Junb	Basal_p53_6mo_PX
Usp7	0.010188	0.763587	0.197	0.093	1	Usp7	Basal_p53_6mo_PX
Wtip	0.0102448	0.709359	0.234	0.124	1	Wtip	Basal_p53_6mo_PX
Stx5a	0.0102723	0.846184	0.214	0.109	1	Stx5a	Basal_p53_6mo_PX
Dlg5	0.0102986	0.961934	0.153	0.062	1	Dlg5	Basal_p53_6mo_PX
Paip2	0.0103284	0.790168	0.234	0.124	1	Paip2	Basal_p53_6mo_PX
Ube2f	0.0103347	-1.15587	0.112	0.202	1	Ube2f	Basal_p53_6mo_PX
Bloc1s2	0.0103735	1.73266	0.105	0.031	1	Bloc1s2	Basal_p53_6mo_PX
Tmem250-ps	0.010494	1.20875	0.119	0.039	1	Tmem250-ps	Basal_p53_6mo_PX
Scaf8	0.0105197	1.01611	0.119	0.039	1	Scaf8	Basal_p53_6mo_PX
Ssbp4	0.0105786	1.61401	0.105	0.031	1	Ssbp4	Basal_p53_6mo_PX
Herc4	0.0105786	1.69418	0.105	0.031	1	Herc4	Basal_p53_6mo_PX
Tmem164	0.0105786	1.61401	0.105	0.031	1	Tmem164	Basal_p53_6mo_PX
Ino80d	0.0105791	0.732656	0.176	0.078	1	Ino80d	Basal_p53_6mo_PX
mt-Nd2	0.0106114	1.17589	0.095	0.023	1	mt-Nd2	Basal_p53_6mo_PX
Pank4	0.0106818	1.61401	0.105	0.031	1	Pank4	Basal_p53_6mo_PX
Commd3	0.0107137	1.41547	0.159	0.07	1	Commd3	Basal_p53_6mo_PX
Sel1l	0.0107722	1.33022	0.129	0.047	1	Sel1l	Basal_p53_6mo_PX
Cnot6	0.0107854	1.52912	0.105	0.031	1	Cnot6	Basal_p53_6mo_PX
Ptpn1	0.0109224	0.806656	0.197	0.093	1	Ptpn1	Basal_p53_6mo_PX
Sfxn3	0.0109278	0.69795	0.285	0.163	1	Sfxn3	Basal_p53_6mo_PX
Uba1	0.0109353	1.29851	0.139	0.054	1	Uba1	Basal_p53_6mo_PX
Rc3h2	0.010988	1.48473	0.105	0.031	1	Rc3h2	Basal_p53_6mo_PX
Zdhhc6	0.010988	1.48473	0.105	0.031	1	Zdhhc6	Basal_p53_6mo_PX
Kif1c	0.0109908	0.750073	0.156	0.062	1	Kif1c	Basal_p53_6mo_PX
Fez2	0.0111045	1.26609	0.159	0.07	1	Fez2	Basal_p53_6mo_PX
Qars	0.0111784	1.09206	0.119	0.039	1	Qars	Basal_p53_6mo_PX
Mprip	0.0111807	0.448425	0.522	0.364	1	Mprip	Basal_p53_6mo_PX
Mtmr11	0.0112088	1.23292	0.129	0.047	1	Mtmr11	Basal_p53_6mo_PX
Baz1b	0.0112252	1.28059	0.149	0.062	1	Baz1b	Basal_p53_6mo_PX
Gcn1	0.0113718	0.522863	0.386	0.248	1	Gcn1	Basal_p53_6mo_PX
Pcdhgc3	0.0114171	2.26609	0.064	0.008	1	Pcdhgc3	Basal_p53_6mo_PX
Plxdc2	0.0114362	0.899766	0.163	0.07	1	Plxdc2	Basal_p53_6mo_PX
Eif3k	0.0114364	1.01611	0.119	0.039	1	Eif3k	Basal_p53_6mo_PX
Ctnnbl1	0.0114512	2.19897	0.064	0.008	1	Ctnnbl1	Basal_p53_6mo_PX
Zfp628	0.0114512	2.19897	0.064	0.008	1	Zfp628	Basal_p53_6mo_PX
Fiz1	0.0114512	2.19897	0.064	0.008	1	Fiz1	Basal_p53_6mo_PX
Adm	0.0114512	2.19897	0.064	0.008	1	Adm	Basal_p53_6mo_PX
Cog7	0.0114512	2.19897	0.064	0.008	1	Cog7	Basal_p53_6mo_PX
Pof1b	0.0114512	2.19897	0.064	0.008	1	Pof1b	Basal_p53_6mo_PX
Ndufa2	0.0114755	0.976581	0.142	0.054	1	Ndufa2	Basal_p53_6mo_PX
Arfip1	0.0115063	1.21265	0.159	0.07	1	Arfip1	Basal_p53_6mo_PX
Slc50a1	0.0115171	2.12858	0.064	0.008	1	Slc50a1	Basal_p53_6mo_PX
Stox2	0.0115171	2.12858	0.064	0.008	1	Stox2	Basal_p53_6mo_PX
Btbd2	0.0115171	2.12858	0.064	0.008	1	Btbd2	Basal_p53_6mo_PX
Tmem109	0.0115171	2.12858	0.064	0.008	1	Tmem109	Basal_p53_6mo_PX
Ppp1r37	0.0115175	0.949614	0.163	0.07	1	Ppp1r37	Basal_p53_6mo_PX
Mak16	0.0115329	1.12858	0.129	0.047	1	Mak16	Basal_p53_6mo_PX
Heca	0.0115586	0.948012	0.203	0.101	1	Heca	Basal_p53_6mo_PX
Plpp3	0.0115655	0.922133	0.163	0.07	1	Plpp3	Basal_p53_6mo_PX
Wac	0.0115795	1.30916	0.105	0.031	1	Wac	Basal_p53_6mo_PX
Cyc1	0.0115954	1.22169	0.149	0.062	1	Cyc1	Basal_p53_6mo_PX
Sumo1	0.0116041	1.54362	0.115	0.039	1	Sumo1	Basal_p53_6mo_PX
Wdr4	0.011609	1.71355	0.092	0.023	1	Wdr4	Basal_p53_6mo_PX
Gpr108	0.011609	1.71355	0.092	0.023	1	Gpr108	Basal_p53_6mo_PX
Gclc	0.0116217	1.0437	0.18	0.085	1	Gclc	Basal_p53_6mo_PX
Shb	0.0116872	0.735573	0.251	0.14	1	Shb	Basal_p53_6mo_PX
Cc2d1a	0.0116947	0.988859	0.163	0.07	1	Cc2d1a	Basal_p53_6mo_PX
Ctf1	0.0116986	1.66464	0.092	0.023	1	Ctf1	Basal_p53_6mo_PX
Bbs2	0.0116986	1.66464	0.092	0.023	1	Bbs2	Basal_p53_6mo_PX
Ssbp3	0.011739	1.5071	0.115	0.039	1	Ssbp3	Basal_p53_6mo_PX
Irs1	0.0117682	1.22169	0.139	0.054	1	Irs1	Basal_p53_6mo_PX
Mgmt	0.0118705	2.07967	0.078	0.016	1	Mgmt	Basal_p53_6mo_PX
Ptgfrn	0.0118748	1.46962	0.115	0.039	1	Ptgfrn	Basal_p53_6mo_PX
Tns4	0.0118767	0.730707	0.322	0.202	1	Tns4	Basal_p53_6mo_PX
Kctd12	0.0119372	2.12858	0.078	0.016	1	Kctd12	Basal_p53_6mo_PX
Wrap53	0.0120037	1.97658	0.078	0.016	1	Wrap53	Basal_p53_6mo_PX
Gmfb	0.0120139	-0.986893	0.132	0.225	1	Gmfb	Basal_p53_6mo_PX
Zfp267	0.0120148	2.80666	0.047	0	1	Zfp267	Basal_p53_6mo_PX
Efna1	0.0120148	2.80666	0.047	0	1	Efna1	Basal_p53_6mo_PX
Glmn	0.0120148	2.80666	0.047	0	1	Glmn	Basal_p53_6mo_PX
Adgrb2	0.0120148	2.80666	0.047	0	1	Adgrb2	Basal_p53_6mo_PX
Art4	0.0120148	2.80666	0.047	0	1	Art4	Basal_p53_6mo_PX
Cspg4	0.0120148	2.80666	0.047	0	1	Cspg4	Basal_p53_6mo_PX
Fos	0.0120176	3.12858	0.047	0	1	Fos	Basal_p53_6mo_PX
Ifi27l2a	0.0120176	2.97658	0.047	0	1	Ifi27l2a	Basal_p53_6mo_PX
Galnt6	0.0120176	2.89412	0.047	0	1	Galnt6	Basal_p53_6mo_PX
Ifi202b	0.0120176	2.89412	0.047	0	1	Ifi202b	Basal_p53_6mo_PX
Plagl2	0.0120276	2.71355	0.047	0	1	Plagl2	Basal_p53_6mo_PX
Pex1	0.0120276	2.71355	0.047	0	1	Pex1	Basal_p53_6mo_PX
Mex3b	0.0120276	2.71355	0.047	0	1	Mex3b	Basal_p53_6mo_PX
Pigyl	0.0120276	2.71355	0.047	0	1	Pigyl	Basal_p53_6mo_PX
Aste1	0.0120276	2.71355	0.047	0	1	Aste1	Basal_p53_6mo_PX
Sp2	0.0120276	2.71355	0.047	0	1	Sp2	Basal_p53_6mo_PX
Cep192	0.0120276	2.71355	0.047	0	1	Cep192	Basal_p53_6mo_PX
Trp73	0.0120276	2.71355	0.047	0	1	Trp73	Basal_p53_6mo_PX
Bnc1	0.0120276	2.71355	0.047	0	1	Bnc1	Basal_p53_6mo_PX
Dsc3	0.0120276	2.71355	0.047	0	1	Dsc3	Basal_p53_6mo_PX
Mmp15	0.01207	1.55389	0.125	0.047	1	Mmp15	Basal_p53_6mo_PX
Casp6	0.0120701	1.86555	0.078	0.016	1	Casp6	Basal_p53_6mo_PX
Osbpl7	0.0120701	1.86555	0.078	0.016	1	Osbpl7	Basal_p53_6mo_PX
Efr3a	0.0120701	1.86555	0.078	0.016	1	Efr3a	Basal_p53_6mo_PX
Tbc1d2b	0.0121271	1.15715	0.149	0.062	1	Tbc1d2b	Basal_p53_6mo_PX
Inafm2	0.0121492	1.39162	0.115	0.039	1	Inafm2	Basal_p53_6mo_PX
Mbd6	0.0121492	1.39162	0.115	0.039	1	Mbd6	Basal_p53_6mo_PX
Ly6a	0.0121858	0.726486	0.322	0.209	1	Ly6a	Basal_p53_6mo_PX
Hoxa6	0.0121894	1.80666	0.078	0.016	1	Hoxa6	Basal_p53_6mo_PX
Ctso	0.0121995	0.976581	0.139	0.054	1	Ctso	Basal_p53_6mo_PX
Maml1	0.0122439	1.19897	0.064	0.008	1	Maml1	Basal_p53_6mo_PX
Ccdc88c	0.0122564	1.45051	0.064	0.008	1	Ccdc88c	Basal_p53_6mo_PX
Kansl2	0.0122606	1.10211	0.159	0.07	1	Kansl2	Basal_p53_6mo_PX
Snx21	0.0123208	1.12858	0.159	0.07	1	Snx21	Basal_p53_6mo_PX
Ccdc82	0.0123253	1.12858	0.149	0.062	1	Ccdc82	Basal_p53_6mo_PX
Cers6	0.0123777	0.877045	0.183	0.085	1	Cers6	Basal_p53_6mo_PX
Hnrnpl	0.0123829	0.667253	0.197	0.093	1	Hnrnpl	Basal_p53_6mo_PX
Tle5	0.0123959	1.49115	0.125	0.047	1	Tle5	Basal_p53_6mo_PX
Spint1	0.0124691	1.12858	0.139	0.054	1	Spint1	Basal_p53_6mo_PX
Syne2	0.0124821	1.00829	0.19	0.093	1	Syne2	Basal_p53_6mo_PX
Slc3a2	0.0124982	0.585629	0.369	0.248	1	Slc3a2	Basal_p53_6mo_PX
Snx29	0.0125181	0.681125	0.214	0.109	1	Snx29	Basal_p53_6mo_PX
Tk2	0.0125711	1.39162	0.092	0.023	1	Tk2	Basal_p53_6mo_PX
Sdc4	0.0125761	0.677021	0.275	0.155	1	Sdc4	Basal_p53_6mo_PX
Fhl3	0.0125778	1.12858	0.092	0.023	1	Fhl3	Basal_p53_6mo_PX
Padi1	0.0125807	1.65465	0.078	0.016	1	Padi1	Basal_p53_6mo_PX
Strn3	0.012598	0.654653	0.163	0.07	1	Strn3	Basal_p53_6mo_PX
Zbtb18	0.0126055	1.34271	0.092	0.023	1	Zbtb18	Basal_p53_6mo_PX
Fam110c	0.0126272	0.806656	0.22	0.116	1	Fam110c	Basal_p53_6mo_PX
Klf10	0.0126741	1.07514	0.159	0.07	1	Klf10	Basal_p53_6mo_PX
Sipa1l1	0.0126959	0.85105	0.105	0.031	1	Sipa1l1	Basal_p53_6mo_PX
Lrrc1	0.0126975	1.35685	0.115	0.039	1	Lrrc1	Basal_p53_6mo_PX
Haus3	0.012702	1.29208	0.092	0.023	1	Haus3	Basal_p53_6mo_PX
Stk11	0.0128244	0.706129	0.278	0.163	1	Stk11	Basal_p53_6mo_PX
Ints10	0.0129316	1.45051	0.078	0.016	1	Ints10	Basal_p53_6mo_PX
Sart1	0.0129497	0.763587	0.203	0.101	1	Sart1	Basal_p53_6mo_PX
Mbp	0.0130185	0.756615	0.231	0.124	1	Mbp	Basal_p53_6mo_PX
Trim56	0.0130683	1.36124	0.136	0.054	1	Trim56	Basal_p53_6mo_PX
Ergic3	0.0131279	0.922133	0.149	0.062	1	Ergic3	Basal_p53_6mo_PX
Dcaf7	0.0131523	0.991081	0.159	0.07	1	Dcaf7	Basal_p53_6mo_PX
Zzz3	0.013168	1.69418	0.102	0.031	1	Zzz3	Basal_p53_6mo_PX
Rrbp1	0.0131823	0.634475	0.203	0.101	1	Rrbp1	Basal_p53_6mo_PX
Naga	0.0132026	1.16923	0.115	0.039	1	Naga	Basal_p53_6mo_PX
Sik1	0.0132417	0.424409	0.42	0.279	1	Sik1	Basal_p53_6mo_PX
Atxn1	0.0132967	1.65465	0.102	0.031	1	Atxn1	Basal_p53_6mo_PX
Taf1b	0.0133239	0.881944	0.159	0.07	1	Taf1b	Basal_p53_6mo_PX
Tomm34	0.0133552	0.976581	0.169	0.078	1	Tomm34	Basal_p53_6mo_PX
Ddx24	0.0133828	0.961934	0.159	0.07	1	Ddx24	Basal_p53_6mo_PX
Sltm	0.013402	0.788509	0.22	0.116	1	Sltm	Basal_p53_6mo_PX
Ptpru	0.0134095	0.870786	0.237	0.132	1	Ptpru	Basal_p53_6mo_PX
Polg	0.0134261	1.57219	0.102	0.031	1	Polg	Basal_p53_6mo_PX
Cwc15	0.0134584	1.33022	0.136	0.054	1	Cwc15	Basal_p53_6mo_PX
Prrg4	0.0135559	1.52912	0.102	0.031	1	Prrg4	Basal_p53_6mo_PX
Plekhg6	0.0136131	0.767486	0.288	0.178	1	Plekhg6	Basal_p53_6mo_PX
Lpin2	0.0136411	0.498534	0.129	0.047	1	Lpin2	Basal_p53_6mo_PX
Eml3	0.0136566	1.26609	0.136	0.054	1	Eml3	Basal_p53_6mo_PX
Atp1b3	0.0137466	0.58038	0.288	0.171	1	Atp1b3	Basal_p53_6mo_PX
Tnfrsf21	0.013847	0.846184	0.2	0.101	1	Tnfrsf21	Basal_p53_6mo_PX
Top3b	0.0138484	0.555594	0.308	0.186	1	Top3b	Basal_p53_6mo_PX
Maz	0.0139094	0.446481	0.349	0.217	1	Maz	Basal_p53_6mo_PX
Upk1b	0.0139181	0.53896	0.264	0.147	1	Upk1b	Basal_p53_6mo_PX
Arap2	0.0139281	1.43892	0.102	0.031	1	Arap2	Basal_p53_6mo_PX
Ctsd	0.014021	1.19897	0.125	0.047	1	Ctsd	Basal_p53_6mo_PX
Zmynd8	0.0140238	-1.26929	0.105	0.186	1	Zmynd8	Basal_p53_6mo_PX
Trim11	0.0141172	1.20875	0.193	0.101	1	Trim11	Basal_p53_6mo_PX
Ppp1r1b	0.0141386	1.30916	0.125	0.047	1	Ppp1r1b	Basal_p53_6mo_PX
Cdh24	0.0141451	-1.57186	0.031	0.085	1	Cdh24	Basal_p53_6mo_PX
Luc7l3	0.0141917	0.437133	0.386	0.248	1	Luc7l3	Basal_p53_6mo_PX
Stat6	0.0142675	0.614011	0.169	0.078	1	Stat6	Basal_p53_6mo_PX
Nfia	0.0142771	1.15243	0.156	0.07	1	Nfia	Basal_p53_6mo_PX
Zfp598	0.0143327	0.776282	0.237	0.132	1	Zfp598	Basal_p53_6mo_PX
Acbd3	0.0143455	1.18517	0.146	0.062	1	Acbd3	Basal_p53_6mo_PX
Perp	0.0143742	0.687075	0.231	0.124	1	Perp	Basal_p53_6mo_PX
Zfp326	0.0144975	1.12858	0.156	0.07	1	Zfp326	Basal_p53_6mo_PX
Fbxo11	0.0145012	1.30916	0.102	0.031	1	Fbxo11	Basal_p53_6mo_PX
Flad1	0.0147098	1.76085	0.088	0.023	1	Flad1	Basal_p53_6mo_PX
Hprt	0.0147098	1.76085	0.088	0.023	1	Hprt	Basal_p53_6mo_PX
Abcf1	0.0147098	1.71355	0.088	0.023	1	Abcf1	Basal_p53_6mo_PX
Vegfb	0.0147098	1.71355	0.088	0.023	1	Vegfb	Basal_p53_6mo_PX
Tspo	0.0147812	1.22169	0.102	0.031	1	Tspo	Basal_p53_6mo_PX
Sec13	0.0147969	1.5071	0.112	0.039	1	Sec13	Basal_p53_6mo_PX
Chmp2b	0.014797	1.46962	0.112	0.039	1	Chmp2b	Basal_p53_6mo_PX
Zmat3	0.014803	2.26609	0.061	0.008	1	Zmat3	Basal_p53_6mo_PX
Rapgef3	0.014803	2.26609	0.061	0.008	1	Rapgef3	Basal_p53_6mo_PX
Sorl1	0.0148164	1.12858	0.146	0.062	1	Sorl1	Basal_p53_6mo_PX
Bloc1s4	0.0148233	1.66464	0.088	0.023	1	Bloc1s4	Basal_p53_6mo_PX
Dhx58	0.0148233	1.71355	0.088	0.023	1	Dhx58	Basal_p53_6mo_PX
Arpc1a	0.0148475	2.19897	0.061	0.008	1	Arpc1a	Basal_p53_6mo_PX
Zfp319	0.0148475	2.12858	0.061	0.008	1	Zfp319	Basal_p53_6mo_PX
Ehmt2	0.0148967	0.498534	0.244	0.132	1	Ehmt2	Basal_p53_6mo_PX
Zc3h6	0.0149221	0.760852	0.102	0.031	1	Zc3h6	Basal_p53_6mo_PX
Tada2a	0.0149221	1.17589	0.102	0.031	1	Tada2a	Basal_p53_6mo_PX
Epc2	0.0149267	2.05458	0.061	0.008	1	Epc2	Basal_p53_6mo_PX
Nr3c1	0.0149267	2.05458	0.061	0.008	1	Nr3c1	Basal_p53_6mo_PX
Lrfn4	0.0149307	1.55389	0.122	0.047	1	Lrfn4	Basal_p53_6mo_PX
Ptpra	0.0149663	1.43115	0.112	0.039	1	Ptpra	Basal_p53_6mo_PX
Srsf4	0.0150587	0.953497	0.186	0.093	1	Srsf4	Basal_p53_6mo_PX
Nop14	0.0151355	1.56154	0.088	0.023	1	Nop14	Basal_p53_6mo_PX
N4bp2l1	0.0151355	1.56154	0.088	0.023	1	N4bp2l1	Basal_p53_6mo_PX
Zfp703	0.0151399	0.572191	0.231	0.124	1	Zfp703	Basal_p53_6mo_PX
Nfat5	0.015178	0.662921	0.275	0.163	1	Nfat5	Basal_p53_6mo_PX
Nrg1	0.0152707	2.07967	0.075	0.016	1	Nrg1	Basal_p53_6mo_PX
Pak1ip1	0.0152707	1.97658	0.075	0.016	1	Pak1ip1	Basal_p53_6mo_PX
Dedd	0.0153086	1.35098	0.112	0.039	1	Dedd	Basal_p53_6mo_PX
Dhx40	0.0153562	1.97658	0.075	0.016	1	Dhx40	Basal_p53_6mo_PX
Tmem98	0.0153562	1.92213	0.075	0.016	1	Tmem98	Basal_p53_6mo_PX
Zfyve26	0.0153562	1.92213	0.075	0.016	1	Zfyve26	Basal_p53_6mo_PX
Plekhh3	0.015377	1.06969	0.136	0.054	1	Plekhh3	Basal_p53_6mo_PX
Wdr83os	0.0153831	0.930039	0.186	0.093	1	Wdr83os	Basal_p53_6mo_PX
Actg1	0.0154416	1.92213	0.075	0.016	1	Actg1	Basal_p53_6mo_PX
Ptch1	0.0154416	1.92213	0.075	0.016	1	Ptch1	Basal_p53_6mo_PX
Ube2a	0.0154416	1.86555	0.075	0.016	1	Ube2a	Basal_p53_6mo_PX
Cenpb	0.0154509	0.877045	0.261	0.155	1	Cenpb	Basal_p53_6mo_PX
Mllt6	0.0154527	0.643157	0.278	0.163	1	Mllt6	Basal_p53_6mo_PX
Cdk18	0.0154922	0.783936	0.19	0.093	1	Cdk18	Basal_p53_6mo_PX
Bahcc1	0.0155269	1.80666	0.075	0.016	1	Bahcc1	Basal_p53_6mo_PX
Zfp410	0.0155445	1.03932	0.146	0.062	1	Zfp410	Basal_p53_6mo_PX
Tmem59	0.015583	0.537049	0.224	0.116	1	Tmem59	Basal_p53_6mo_PX
Tspyl3	0.0155833	-2.51527	0.003	0.031	1	Tspyl3	Basal_p53_6mo_PX
Pwwp3b	0.0155833	-2.51527	0.003	0.031	1	Pwwp3b	Basal_p53_6mo_PX
Creg1	0.0156361	2.71355	0.044	0	1	Creg1	Basal_p53_6mo_PX
Zfp691	0.0156361	2.71355	0.044	0	1	Zfp691	Basal_p53_6mo_PX
Tmem38a	0.0156361	2.71355	0.044	0	1	Tmem38a	Basal_p53_6mo_PX
Dlc1	0.0156391	2.80666	0.044	0	1	Dlc1	Basal_p53_6mo_PX
Lor	0.0156391	2.80666	0.044	0	1	Lor	Basal_p53_6mo_PX
Lnx2	0.0156416	2.89412	0.044	0	1	Lnx2	Basal_p53_6mo_PX
Rev1	0.0156492	2.61401	0.044	0	1	Rev1	Basal_p53_6mo_PX
Sprr2a3	0.0156492	2.61401	0.044	0	1	Sprr2a3	Basal_p53_6mo_PX
Amigo1	0.0156492	2.61401	0.044	0	1	Amigo1	Basal_p53_6mo_PX
Gpatch3	0.0156492	2.61401	0.044	0	1	Gpatch3	Basal_p53_6mo_PX
Abhd6	0.0156492	2.61401	0.044	0	1	Abhd6	Basal_p53_6mo_PX
Morn2	0.0156492	2.61401	0.044	0	1	Morn2	Basal_p53_6mo_PX
Pcx	0.0156492	2.61401	0.044	0	1	Pcx	Basal_p53_6mo_PX
Cacul1	0.0156492	2.61401	0.044	0	1	Cacul1	Basal_p53_6mo_PX
Hunk	0.0156492	2.61401	0.044	0	1	Hunk	Basal_p53_6mo_PX
Irx2	0.0156702	0.913571	0.166	0.078	1	Irx2	Basal_p53_6mo_PX
Zbtb43	0.0156706	1.74526	0.075	0.016	1	Zbtb43	Basal_p53_6mo_PX
Slc38a7	0.0156706	1.74526	0.075	0.016	1	Slc38a7	Basal_p53_6mo_PX
Chmp6	0.0156706	1.74526	0.075	0.016	1	Chmp6	Basal_p53_6mo_PX
Ercc6	0.0156706	1.74526	0.075	0.016	1	Ercc6	Basal_p53_6mo_PX
Nmt1	0.0157212	0.857282	0.159	0.07	1	Nmt1	Basal_p53_6mo_PX
Rnf220	0.01576	1.03932	0.146	0.062	1	Rnf220	Basal_p53_6mo_PX
Atic	0.0159138	1.34271	0.088	0.023	1	Atic	Basal_p53_6mo_PX
Kat2a	0.015926	0.671727	0.159	0.07	1	Kat2a	Basal_p53_6mo_PX
Srsf9	0.0159339	0.593927	0.295	0.178	1	Srsf9	Basal_p53_6mo_PX
Sf3b2	0.0159417	0.830503	0.295	0.186	1	Sf3b2	Basal_p53_6mo_PX
Fbxo32	0.015944	1.35685	0.122	0.047	1	Fbxo32	Basal_p53_6mo_PX
Sesn1	0.0159923	1.34271	0.088	0.023	1	Sesn1	Basal_p53_6mo_PX
Arpc2	0.0160355	1.29208	0.088	0.023	1	Arpc2	Basal_p53_6mo_PX
Mapk1ip1	0.0160355	1.29208	0.088	0.023	1	Mapk1ip1	Basal_p53_6mo_PX
Cars2	0.0161213	0.964197	0.156	0.07	1	Cars2	Basal_p53_6mo_PX
Sufu	0.0161575	0.976581	0.088	0.023	1	Sufu	Basal_p53_6mo_PX
Spry1	0.0161688	0.713547	0.207	0.109	1	Spry1	Basal_p53_6mo_PX
Sars	0.0161972	-1.33085	0.088	0.163	1	Sars	Basal_p53_6mo_PX
Dusp7	0.0162118	1.17589	0.173	0.085	1	Dusp7	Basal_p53_6mo_PX
Fgfr1	0.0162628	0.483117	0.403	0.287	1	Fgfr1	Basal_p53_6mo_PX
Pitpnc1	0.0163506	1.20875	0.112	0.039	1	Pitpnc1	Basal_p53_6mo_PX
Etl4	0.0163616	1.2847	0.122	0.047	1	Etl4	Basal_p53_6mo_PX
Ipo13	0.016388	0.976581	0.136	0.054	1	Ipo13	Basal_p53_6mo_PX
P2rx7	0.0165227	1.77013	0.098	0.031	1	P2rx7	Basal_p53_6mo_PX
Tmx3	0.0165228	1.65465	0.098	0.031	1	Tmx3	Basal_p53_6mo_PX
Vps37b	0.0165744	1.12858	0.112	0.039	1	Vps37b	Basal_p53_6mo_PX
Slc5a3	0.0166444	0.636731	0.18	0.085	1	Slc5a3	Basal_p53_6mo_PX
Atox1	0.0166544	1.22169	0.163	0.078	1	Atox1	Basal_p53_6mo_PX
Smim11	0.0166645	1.00829	0.075	0.016	1	Smim11	Basal_p53_6mo_PX
Mkln1	0.0167166	0.976581	0.227	0.132	1	Mkln1	Basal_p53_6mo_PX
Cdc73	0.0167535	0.932187	0.146	0.062	1	Cdc73	Basal_p53_6mo_PX
2008-09-01	0.0167614	1.28059	0.142	0.062	1	2008-09-01	Basal_p53_6mo_PX
Zc3h12a	0.0167677	1.36124	0.132	0.054	1	Zc3h12a	Basal_p53_6mo_PX
Pik3r2	0.0167716	0.756615	0.244	0.14	1	Pik3r2	Basal_p53_6mo_PX
Aph1a	0.0168447	1.61401	0.098	0.031	1	Aph1a	Basal_p53_6mo_PX
Fam83h	0.0168692	0.763587	0.207	0.109	1	Fam83h	Basal_p53_6mo_PX
Arhgef1	0.0169251	0.692999	0.298	0.186	1	Arhgef1	Basal_p53_6mo_PX
Reps1	0.0169853	1.20875	0.122	0.047	1	Reps1	Basal_p53_6mo_PX
Zwint	0.0170627	0.830503	0.186	0.093	1	Zwint	Basal_p53_6mo_PX
Hdac3	0.0170747	0.77013	0.125	0.047	1	Hdac3	Basal_p53_6mo_PX
Calml3	0.0171337	-1.12295	0.041	0.101	1	Calml3	Basal_p53_6mo_PX
Prr12	0.0172258	0.669153	0.329	0.217	1	Prr12	Basal_p53_6mo_PX
2002-09-01	0.0173125	0.448202	0.231	0.124	1	2002-09-01	Basal_p53_6mo_PX
Ptpn12	0.0173127	1.16421	0.122	0.047	1	Ptpn12	Basal_p53_6mo_PX
Eprs	0.0173155	-1.31364	0.058	0.124	1	Eprs	Basal_p53_6mo_PX
Emc6	0.0173337	1.52912	0.098	0.031	1	Emc6	Basal_p53_6mo_PX
Atf2	0.0175064	1.16421	0.132	0.054	1	Atf2	Basal_p53_6mo_PX
Atrx	0.0175192	0.853962	0.176	0.085	1	Atrx	Basal_p53_6mo_PX
Smim22	0.0175369	1.12858	0.122	0.047	1	Smim22	Basal_p53_6mo_PX
Dhx9	0.0175721	0.669153	0.227	0.124	1	Dhx9	Basal_p53_6mo_PX
Rbms1	0.0175997	0.790889	0.258	0.155	1	Rbms1	Basal_p53_6mo_PX
Fam76b	0.0176297	0.496972	0.2	0.101	1	Fam76b	Basal_p53_6mo_PX
Phf3	0.017648	1.01611	0.112	0.039	1	Phf3	Basal_p53_6mo_PX
Thsd7a	0.0176538	-2.19334	0.007	0.039	1	Thsd7a	Basal_p53_6mo_PX
Nme4	0.0176538	-2.19334	0.007	0.039	1	Nme4	Basal_p53_6mo_PX
Kcnn4	0.0177396	0.935939	0.166	0.078	1	Kcnn4	Basal_p53_6mo_PX
Rtp4	0.0177552	1.16029	0.122	0.047	1	Rtp4	Basal_p53_6mo_PX
Dmac2	0.0177631	1.09206	0.122	0.047	1	Dmac2	Basal_p53_6mo_PX
Smg1	0.0178881	0.675412	0.244	0.14	1	Smg1	Basal_p53_6mo_PX
Nfe2l2	0.017889	1.01311	0.173	0.085	1	Nfe2l2	Basal_p53_6mo_PX
Rapgefl1	0.0179118	0.94416	0.193	0.101	1	Rapgefl1	Basal_p53_6mo_PX
Urah	0.0179913	1.05458	0.122	0.047	1	Urah	Basal_p53_6mo_PX
Tnfaip8	0.0179931	1.07967	0.163	0.078	1	Tnfaip8	Basal_p53_6mo_PX
Stard5	0.0180089	1.12858	0.132	0.054	1	Stard5	Basal_p53_6mo_PX
Tbcc	0.0180372	1.43115	0.098	0.031	1	Tbcc	Basal_p53_6mo_PX
Slc38a6	0.0180385	0.669153	0.214	0.116	1	Slc38a6	Basal_p53_6mo_PX
Gemin7	0.0181115	0.681125	0.197	0.101	1	Gemin7	Basal_p53_6mo_PX
Son	0.0182562	0.455491	0.515	0.38	1	Son	Basal_p53_6mo_PX
Slc7a6	0.0183774	0.976581	0.132	0.054	1	Slc7a6	Basal_p53_6mo_PX
Wnk4	0.0184006	1.57925	0.108	0.039	1	Wnk4	Basal_p53_6mo_PX
Cinp	0.018468	1.76085	0.085	0.023	1	Cinp	Basal_p53_6mo_PX
Ehbp1l1	0.0184761	1.22169	0.098	0.031	1	Ehbp1l1	Basal_p53_6mo_PX
Ccdc120	0.0186098	1.5071	0.108	0.039	1	Ccdc120	Basal_p53_6mo_PX
Dstn	0.0186098	1.43115	0.108	0.039	1	Dstn	Basal_p53_6mo_PX
Csnk1d	0.018615	-0.778306	0.207	0.302	1	Csnk1d	Basal_p53_6mo_PX
Znhit1	0.0186515	1.17589	0.098	0.031	1	Znhit1	Basal_p53_6mo_PX
Calcoco1	0.0186776	0.806656	0.22	0.124	1	Calcoco1	Basal_p53_6mo_PX
Tmem201	0.0187541	1.76085	0.085	0.023	1	Tmem201	Basal_p53_6mo_PX
Zfp532	0.0187542	1.66464	0.085	0.023	1	Zfp532	Basal_p53_6mo_PX
Meis2	0.0187575	0.300196	0.254	0.14	1	Meis2	Basal_p53_6mo_PX
Mcts1	0.0188204	1.39162	0.108	0.039	1	Mcts1	Basal_p53_6mo_PX
Yeats2	0.0188978	1.61401	0.085	0.023	1	Yeats2	Basal_p53_6mo_PX
Akt3	0.0190325	1.35098	0.108	0.039	1	Akt3	Basal_p53_6mo_PX
Chmp7	0.0190325	1.43115	0.108	0.039	1	Chmp7	Basal_p53_6mo_PX
Mex3d	0.0190417	1.56154	0.085	0.023	1	Mex3d	Basal_p53_6mo_PX
Mgat4b	0.0190417	1.56154	0.085	0.023	1	Mgat4b	Basal_p53_6mo_PX
Memo1	0.0192339	1.01965	0.153	0.07	1	Memo1	Basal_p53_6mo_PX
Mllt1	0.0192459	1.30916	0.108	0.039	1	Mllt1	Basal_p53_6mo_PX
Akip1	0.0192493	2.05458	0.058	0.008	1	Akip1	Basal_p53_6mo_PX
Kank2	0.0192493	2.05458	0.058	0.008	1	Kank2	Basal_p53_6mo_PX
Bcl3	0.0192738	1.45873	0.108	0.039	1	Bcl3	Basal_p53_6mo_PX
Trappc2l	0.0192796	1.5071	0.085	0.023	1	Trappc2l	Basal_p53_6mo_PX
Sash1	0.0193179	0.870786	0.142	0.062	1	Sash1	Basal_p53_6mo_PX
Nsun6	0.0193448	1.97658	0.058	0.008	1	Nsun6	Basal_p53_6mo_PX
Dpm3	0.0193448	1.97658	0.058	0.008	1	Dpm3	Basal_p53_6mo_PX
Ctns	0.0193448	1.97658	0.058	0.008	1	Ctns	Basal_p53_6mo_PX
Tmem170b	0.0193448	1.97658	0.058	0.008	1	Tmem170b	Basal_p53_6mo_PX
mt-Nd3	0.0193448	1.97658	0.058	0.008	1	mt-Nd3	Basal_p53_6mo_PX
Fbrsl1	0.019493	0.976581	0.173	0.085	1	Fbrsl1	Basal_p53_6mo_PX
Kcmf1	0.0195257	1.01965	0.153	0.07	1	Kcmf1	Basal_p53_6mo_PX
Ice1	0.0195724	0.662266	0.224	0.124	1	Ice1	Basal_p53_6mo_PX
Mob2	0.0196994	0.976581	0.153	0.07	1	Mob2	Basal_p53_6mo_PX
Ppm1d	0.0197354	1.92213	0.071	0.016	1	Ppm1d	Basal_p53_6mo_PX
Ppp1r9b	0.0197385	0.408107	0.247	0.14	1	Ppp1r9b	Basal_p53_6mo_PX
Ndufs7	0.0198078	0.94416	0.142	0.062	1	Ndufs7	Basal_p53_6mo_PX
Fubp3	0.019954	1.74526	0.071	0.016	1	Fubp3	Basal_p53_6mo_PX
Slc35f6	0.019954	1.80666	0.071	0.016	1	Slc35f6	Basal_p53_6mo_PX
Emb	0.019954	1.86555	0.071	0.016	1	Emb	Basal_p53_6mo_PX
Dgcr6	0.0199751	0.681125	0.098	0.031	1	Dgcr6	Basal_p53_6mo_PX
Nacc2	0.0200316	1.24723	0.108	0.039	1	Nacc2	Basal_p53_6mo_PX
E2f5	0.0200608	1.34271	0.085	0.023	1	E2f5	Basal_p53_6mo_PX
Cul1	0.0200736	0.494712	0.247	0.14	1	Cul1	Basal_p53_6mo_PX
Agap1	0.0200783	0.654653	0.156	0.07	1	Agap1	Basal_p53_6mo_PX
Sytl1	0.0200855	0.670595	0.247	0.14	1	Sytl1	Basal_p53_6mo_PX
Ufsp2	0.0201047	0.760852	0.098	0.031	1	Ufsp2	Basal_p53_6mo_PX
Lrwd1	0.0201274	1.68113	0.071	0.016	1	Lrwd1	Basal_p53_6mo_PX
Usp39	0.0201274	1.68113	0.071	0.016	1	Usp39	Basal_p53_6mo_PX
Rpp21	0.0201274	1.68113	0.071	0.016	1	Rpp21	Basal_p53_6mo_PX
Ubqln2	0.0201274	1.68113	0.071	0.016	1	Ubqln2	Basal_p53_6mo_PX
Ythdf3	0.0201348	0.861104	0.173	0.085	1	Ythdf3	Basal_p53_6mo_PX
Nphp3	0.0201601	1.34271	0.085	0.023	1	Nphp3	Basal_p53_6mo_PX
Tapbp	0.02018	0.659815	0.258	0.155	1	Tapbp	Basal_p53_6mo_PX
Nipsnap1	0.0201806	1.2847	0.119	0.047	1	Nipsnap1	Basal_p53_6mo_PX
Vsir	0.0202473	1.33022	0.129	0.054	1	Vsir	Basal_p53_6mo_PX
Tbc1d2	0.0202571	1.24723	0.108	0.039	1	Tbc1d2	Basal_p53_6mo_PX
Sh3bp1	0.020296	0.82373	0.237	0.14	1	Sh3bp1	Basal_p53_6mo_PX
Bckdhb	0.0203005	0.932187	0.142	0.062	1	Bckdhb	Basal_p53_6mo_PX
Fam174a	0.0203625	1.46962	0.058	0.008	1	Fam174a	Basal_p53_6mo_PX
Gbp7	0.0203658	2.61401	0.041	0	1	Gbp7	Basal_p53_6mo_PX
Mlkl	0.0203658	2.61401	0.041	0	1	Mlkl	Basal_p53_6mo_PX
Ldlr	0.0203658	2.61401	0.041	0	1	Ldlr	Basal_p53_6mo_PX
Pex13	0.0203658	2.71355	0.041	0	1	Pex13	Basal_p53_6mo_PX
Umps	0.0203658	2.61401	0.041	0	1	Umps	Basal_p53_6mo_PX
Gli3	0.0203658	2.61401	0.041	0	1	Gli3	Basal_p53_6mo_PX
Hoxb9	0.0203673	1.23962	0.085	0.023	1	Hoxb9	Basal_p53_6mo_PX
Nufip1	0.0203673	1.23962	0.085	0.023	1	Nufip1	Basal_p53_6mo_PX
Parp9	0.0203673	1.23962	0.085	0.023	1	Parp9	Basal_p53_6mo_PX
Ctss	0.0203691	2.97658	0.041	0	1	Ctss	Basal_p53_6mo_PX
Tnfsf12	0.0203691	2.71355	0.041	0	1	Tnfsf12	Basal_p53_6mo_PX
Nup35	0.020379	2.5071	0.041	0	1	Nup35	Basal_p53_6mo_PX
Fbxo6	0.020379	2.5071	0.041	0	1	Fbxo6	Basal_p53_6mo_PX
Pi4k2b	0.020379	2.5071	0.041	0	1	Pi4k2b	Basal_p53_6mo_PX
Hscb	0.020379	2.5071	0.041	0	1	Hscb	Basal_p53_6mo_PX
Fbxo31	0.020379	2.5071	0.041	0	1	Fbxo31	Basal_p53_6mo_PX
Pctp	0.020379	2.5071	0.041	0	1	Pctp	Basal_p53_6mo_PX
Six4	0.020379	2.5071	0.041	0	1	Six4	Basal_p53_6mo_PX
Lyrm4	0.020379	2.5071	0.041	0	1	Lyrm4	Basal_p53_6mo_PX
Adrb3	0.020379	2.5071	0.041	0	1	Adrb3	Basal_p53_6mo_PX
Ell	0.0204216	0.976581	0.085	0.023	1	Ell	Basal_p53_6mo_PX
Spsb1	0.0204238	0.976581	0.058	0.008	1	Spsb1	Basal_p53_6mo_PX
Dnajb1	0.0204238	1.39162	0.058	0.008	1	Dnajb1	Basal_p53_6mo_PX
Lamb2	0.0204393	1.24723	0.119	0.047	1	Lamb2	Basal_p53_6mo_PX
Itfg1	0.0205211	1.18517	0.085	0.023	1	Itfg1	Basal_p53_6mo_PX
Pum2	0.0205321	1.12858	0.108	0.039	1	Pum2	Basal_p53_6mo_PX
Arih1	0.0206874	0.681125	0.231	0.132	1	Arih1	Basal_p53_6mo_PX
Araf	0.0208312	0.760852	0.193	0.101	1	Araf	Basal_p53_6mo_PX
Marf1	0.020836	1.33022	0.129	0.054	1	Marf1	Basal_p53_6mo_PX
Bad	0.020836	1.23292	0.129	0.054	1	Bad	Basal_p53_6mo_PX
Alcam	0.0208815	0.77013	0.122	0.047	1	Alcam	Basal_p53_6mo_PX
H2afj	0.0209083	0.664637	0.176	0.085	1	H2afj	Basal_p53_6mo_PX
Hyal1	0.0209668	0.434687	0.275	0.163	1	Hyal1	Basal_p53_6mo_PX
Dnajc4	0.0209915	1.0437	0.108	0.039	1	Dnajc4	Basal_p53_6mo_PX
Pfkl	0.0210688	1.12858	0.108	0.039	1	Pfkl	Basal_p53_6mo_PX
Rin1	0.0210863	0.840603	0.244	0.147	1	Rin1	Basal_p53_6mo_PX
Helz	0.021152	0.782409	0.183	0.093	1	Helz	Basal_p53_6mo_PX
Sbsn	0.0212282	1.06969	0.071	0.016	1	Sbsn	Basal_p53_6mo_PX
Yipf3	0.0212904	0.922133	0.19	0.101	1	Yipf3	Basal_p53_6mo_PX
Zc3hav1	0.0213028	1.15458	0.149	0.07	1	Zc3hav1	Basal_p53_6mo_PX
Rgmb	0.0213306	0.768182	0.21	0.116	1	Rgmb	Basal_p53_6mo_PX
Lmo7	0.0213372	1.26609	0.071	0.016	1	Lmo7	Basal_p53_6mo_PX
Nrbp2	0.0213603	0.37324	0.512	0.38	1	Nrbp2	Basal_p53_6mo_PX
Pdlim4	0.0213649	0.586875	0.224	0.124	1	Pdlim4	Basal_p53_6mo_PX
Rhoa	0.0213978	1.16029	0.139	0.062	1	Rhoa	Basal_p53_6mo_PX
Galnt10	0.0214371	-1.72386	0.024	0.07	1	Galnt10	Basal_p53_6mo_PX
Gtse1	0.0214999	1.52912	0.095	0.031	1	Gtse1	Basal_p53_6mo_PX
Exosc2	0.0214999	1.48473	0.095	0.031	1	Exosc2	Basal_p53_6mo_PX
Amfr	0.0214999	1.48473	0.095	0.031	1	Amfr	Basal_p53_6mo_PX
Dap	0.0214999	1.48473	0.095	0.031	1	Dap	Basal_p53_6mo_PX
Mt2	0.0215419	0.700426	0.417	0.31	1	Mt2	Basal_p53_6mo_PX
Col4a2	0.0215882	1.18011	0.149	0.07	1	Col4a2	Basal_p53_6mo_PX
Tpd52l2	0.0217345	1.16421	0.119	0.047	1	Tpd52l2	Basal_p53_6mo_PX
Fbh1	0.0217413	1.12858	0.129	0.054	1	Fbh1	Basal_p53_6mo_PX
Mllt10	0.021757	0.584264	0.156	0.07	1	Mllt10	Basal_p53_6mo_PX
Ly6e	0.0217801	0.407173	0.559	0.411	1	Ly6e	Basal_p53_6mo_PX
C77080	0.0217956	0.391619	0.38	0.256	1	C77080	Basal_p53_6mo_PX
Clip4	0.0218133	0.193679	0.366	0.233	1	Clip4	Basal_p53_6mo_PX
Acvr2b	0.0218293	0.561544	0.085	0.023	1	Acvr2b	Basal_p53_6mo_PX
Ide	0.0219356	0.922133	0.085	0.023	1	Ide	Basal_p53_6mo_PX
Sgsm3	0.0220002	1.18011	0.129	0.054	1	Sgsm3	Basal_p53_6mo_PX
Atf7	0.0220832	0.556678	0.203	0.109	1	Atf7	Basal_p53_6mo_PX
Stag2	0.022109	1.05458	0.119	0.047	1	Stag2	Basal_p53_6mo_PX
Arap1	0.0221694	1.01311	0.169	0.085	1	Arap1	Basal_p53_6mo_PX
Syne4	0.0221717	0.757747	0.163	0.078	1	Syne4	Basal_p53_6mo_PX
Nfil3	0.0223537	-1.51527	0.024	0.07	1	Nfil3	Basal_p53_6mo_PX
Slc39a13	0.022378	0.894119	0.108	0.039	1	Slc39a13	Basal_p53_6mo_PX
Cep131	0.022378	0.894119	0.108	0.039	1	Cep131	Basal_p53_6mo_PX
Clptm1l	0.0223893	1.01611	0.119	0.047	1	Clptm1l	Basal_p53_6mo_PX
Arfgap3	0.0223893	1.01611	0.119	0.047	1	Arfgap3	Basal_p53_6mo_PX
Ier5l	0.0225381	1.18517	0.129	0.054	1	Ier5l	Basal_p53_6mo_PX
Ppm1a	0.0225705	1.06969	0.139	0.062	1	Ppm1a	Basal_p53_6mo_PX
Psme1	0.0230698	0.768182	0.193	0.101	1	Psme1	Basal_p53_6mo_PX
Rdx	0.0230736	0.877045	0.129	0.054	1	Rdx	Basal_p53_6mo_PX
Gna13	0.0231081	0.507096	0.271	0.163	1	Gna13	Basal_p53_6mo_PX
Furin	0.023113	0.752208	0.278	0.178	1	Furin	Basal_p53_6mo_PX
Tpbg	0.0231594	0.901813	0.139	0.062	1	Tpbg	Basal_p53_6mo_PX
Aldh6a1	0.0231666	0.484728	0.254	0.147	1	Aldh6a1	Basal_p53_6mo_PX
Hbp1	0.0231739	0.614011	0.214	0.116	1	Hbp1	Basal_p53_6mo_PX
Mfsd11	0.0232231	0.999301	0.095	0.031	1	Mfsd11	Basal_p53_6mo_PX
Ltbp1	0.0232231	0.999301	0.095	0.031	1	Ltbp1	Basal_p53_6mo_PX
Smpd4	0.0233846	0.953497	0.095	0.031	1	Smpd4	Basal_p53_6mo_PX
Acadvl	0.0235462	0.906192	0.095	0.031	1	Acadvl	Basal_p53_6mo_PX
Dhdds	0.0236121	1.35098	0.105	0.039	1	Dhdds	Basal_p53_6mo_PX
Aopep	0.0236333	0.899766	0.197	0.109	1	Aopep	Basal_p53_6mo_PX
Khnyn	0.0236569	0.881944	0.18	0.093	1	Khnyn	Basal_p53_6mo_PX
Uap1l1	0.023708	1.07967	0.095	0.031	1	Uap1l1	Basal_p53_6mo_PX
Orc4	0.0237422	0.832191	0.18	0.093	1	Orc4	Basal_p53_6mo_PX
Trir	0.023778	0.449334	0.383	0.264	1	Trir	Basal_p53_6mo_PX
Foxp4	0.023787	1.02297	0.203	0.116	1	Foxp4	Basal_p53_6mo_PX
Pcsk5	0.0237973	0.774947	0.227	0.132	1	Pcsk5	Basal_p53_6mo_PX
Dhx8	0.0238286	0.836403	0.149	0.07	1	Dhx8	Basal_p53_6mo_PX
Fbxl14	0.0238749	1.30916	0.105	0.039	1	Fbxl14	Basal_p53_6mo_PX
Dhx16	0.0238749	1.30916	0.105	0.039	1	Dhx16	Basal_p53_6mo_PX
Rnd3	0.0241003	1.00167	0.22	0.132	1	Rnd3	Basal_p53_6mo_PX
Kirrel	0.024118	0.575331	0.278	0.171	1	Kirrel	Basal_p53_6mo_PX
Map3k11	0.0241394	1.26609	0.105	0.039	1	Map3k11	Basal_p53_6mo_PX
Spns1	0.024235	1.56154	0.081	0.023	1	Spns1	Basal_p53_6mo_PX
Cactin	0.024235	1.56154	0.081	0.023	1	Cactin	Basal_p53_6mo_PX
Slfn2	0.024235	1.5071	0.081	0.023	1	Slfn2	Basal_p53_6mo_PX
Itgb5	0.0242487	0.906192	0.169	0.085	1	Itgb5	Basal_p53_6mo_PX
Pdpn	0.0242873	0.445557	0.288	0.178	1	Pdpn	Basal_p53_6mo_PX
Anxa8	0.0244022	0.877045	0.18	0.093	1	Anxa8	Basal_p53_6mo_PX
Tubb5	0.0245047	0.910993	0.129	0.054	1	Tubb5	Basal_p53_6mo_PX
Use1	0.0245153	0.834137	0.169	0.085	1	Use1	Basal_p53_6mo_PX
Uqcrfs1	0.02452	1.45051	0.081	0.023	1	Uqcrfs1	Basal_p53_6mo_PX
Sympk	0.0246576	0.94416	0.186	0.101	1	Sympk	Basal_p53_6mo_PX
Ifit3	0.0247273	2.39162	0.054	0.008	1	Ifit3	Basal_p53_6mo_PX
Vps72	0.0248042	2.12858	0.054	0.008	1	Vps72	Basal_p53_6mo_PX
Nup54	0.0248349	1.2847	0.115	0.047	1	Nup54	Basal_p53_6mo_PX
Zbtb45	0.0248806	2.05458	0.054	0.008	1	Zbtb45	Basal_p53_6mo_PX
Hsd11b2	0.0248806	2.12858	0.054	0.008	1	Hsd11b2	Basal_p53_6mo_PX
Inha	0.0249273	0.872745	0.197	0.109	1	Inha	Basal_p53_6mo_PX
Impdh1	0.0249565	1.97658	0.054	0.008	1	Impdh1	Basal_p53_6mo_PX
Lypd8	0.0249565	2.26609	0.054	0.008	1	Lypd8	Basal_p53_6mo_PX
Rrm2	0.0249565	1.97658	0.054	0.008	1	Rrm2	Basal_p53_6mo_PX
Sp4	0.0249565	1.97658	0.054	0.008	1	Sp4	Basal_p53_6mo_PX
Cdk2ap2	0.0249565	1.97658	0.054	0.008	1	Cdk2ap2	Basal_p53_6mo_PX
Mybl1	0.0250721	1.89412	0.054	0.008	1	Mybl1	Basal_p53_6mo_PX
Kmt2c	0.0250721	1.89412	0.054	0.008	1	Kmt2c	Basal_p53_6mo_PX
Zscan25	0.0250721	1.89412	0.054	0.008	1	Zscan25	Basal_p53_6mo_PX
Hpn	0.0250721	1.89412	0.054	0.008	1	Hpn	Basal_p53_6mo_PX
Cox5a	0.0250721	1.89412	0.054	0.008	1	Cox5a	Basal_p53_6mo_PX
Nipal2	0.0250721	1.89412	0.054	0.008	1	Nipal2	Basal_p53_6mo_PX
Slc39a6	0.0250721	1.89412	0.054	0.008	1	Slc39a6	Basal_p53_6mo_PX
Usp32	0.0251501	1.2847	0.115	0.047	1	Usp32	Basal_p53_6mo_PX
Mtmr6	0.0251501	1.2847	0.115	0.047	1	Mtmr6	Basal_p53_6mo_PX
Flcn	0.0251864	1.28059	0.136	0.062	1	Flcn	Basal_p53_6mo_PX
C3	0.0252305	0.922133	0.169	0.085	1	C3	Basal_p53_6mo_PX
Tusc3	0.0253128	0.870786	0.139	0.062	1	Tusc3	Basal_p53_6mo_PX
Akr1b10	0.0253821	1.12858	0.105	0.039	1	Akr1b10	Basal_p53_6mo_PX
Tmbim4	0.0253821	1.12858	0.105	0.039	1	Tmbim4	Basal_p53_6mo_PX
Mt1	0.0253967	0.653111	0.346	0.225	1	Mt1	Basal_p53_6mo_PX
Poglut1	0.0253991	0.664637	0.095	0.031	1	Poglut1	Basal_p53_6mo_PX
Derl2	0.0254681	1.20875	0.115	0.047	1	Derl2	Basal_p53_6mo_PX
Nudt14	0.0254787	1.74526	0.068	0.016	1	Nudt14	Basal_p53_6mo_PX
Phf5a	0.0254787	1.86555	0.068	0.016	1	Phf5a	Basal_p53_6mo_PX
Zfp654	0.0254787	1.74526	0.068	0.016	1	Zfp654	Basal_p53_6mo_PX
Stoml1	0.0255983	0.750073	0.149	0.07	1	Stoml1	Basal_p53_6mo_PX
Scrn3	0.0256183	1.68113	0.068	0.016	1	Scrn3	Basal_p53_6mo_PX
Prx	0.0256183	1.68113	0.068	0.016	1	Prx	Basal_p53_6mo_PX
Tm2d3	0.0256183	1.68113	0.068	0.016	1	Tm2d3	Basal_p53_6mo_PX
Dynlt1f	0.0256183	1.68113	0.068	0.016	1	Dynlt1f	Basal_p53_6mo_PX
Epg5	0.0256183	1.68113	0.068	0.016	1	Epg5	Basal_p53_6mo_PX
Edaradd	0.0256183	1.68113	0.068	0.016	1	Edaradd	Basal_p53_6mo_PX
Fbxo28	0.0256628	1.08676	0.105	0.039	1	Fbxo28	Basal_p53_6mo_PX
Tgfbr3	0.0257027	0.638533	0.237	0.14	1	Tgfbr3	Basal_p53_6mo_PX
Vezf1	0.0257044	0.839078	0.139	0.062	1	Vezf1	Basal_p53_6mo_PX
Glis3	0.0257702	0.976581	0.081	0.023	1	Glis3	Basal_p53_6mo_PX
Pcnt	0.0257789	0.836403	0.149	0.07	1	Pcnt	Basal_p53_6mo_PX
Kdf1	0.025781	0.894119	0.105	0.039	1	Kdf1	Basal_p53_6mo_PX
Fnip2	0.0257888	1.20875	0.115	0.047	1	Fnip2	Basal_p53_6mo_PX
Zkscan6	0.0257888	1.16923	0.115	0.047	1	Zkscan6	Basal_p53_6mo_PX
Camk4	0.0258216	1.23292	0.125	0.054	1	Camk4	Basal_p53_6mo_PX
Fcgrt	0.0258277	1.61401	0.068	0.016	1	Fcgrt	Basal_p53_6mo_PX
Golga1	0.0258282	1.18517	0.081	0.023	1	Golga1	Basal_p53_6mo_PX
Fam162a	0.0258704	-1.74793	0.088	0.155	1	Fam162a	Basal_p53_6mo_PX
Cdc42bpb	0.0259271	0.674553	0.21	0.116	1	Cdc42bpb	Basal_p53_6mo_PX
Lmna	0.0259439	0.627686	0.281	0.178	1	Lmna	Basal_p53_6mo_PX
Mef2d	0.0259676	0.691179	0.129	0.054	1	Mef2d	Basal_p53_6mo_PX
Ltbp4	0.0260063	0.758401	0.329	0.233	1	Ltbp4	Basal_p53_6mo_PX
Hsp90aa1	0.0260215	1.12858	0.081	0.023	1	Hsp90aa1	Basal_p53_6mo_PX
Set	0.0260568	-0.970951	0.108	0.186	1	Set	Basal_p53_6mo_PX
Coq2	0.0261818	1.00305	0.166	0.085	1	Coq2	Basal_p53_6mo_PX
Nrbp1	0.026205	0.681125	0.139	0.062	1	Nrbp1	Basal_p53_6mo_PX
Rp9	0.0262114	0.806656	0.149	0.07	1	Rp9	Basal_p53_6mo_PX
Plce1	0.0262297	0.999301	0.105	0.039	1	Plce1	Basal_p53_6mo_PX
Sbds	0.0262839	0.780661	0.169	0.085	1	Sbds	Basal_p53_6mo_PX
Gmpr2	0.0263032	1.39162	0.054	0.008	1	Gmpr2	Basal_p53_6mo_PX
Eif3d	0.0263635	0.691179	0.149	0.07	1	Eif3d	Basal_p53_6mo_PX
Wwc2	0.0264146	0.614011	0.149	0.07	1	Wwc2	Basal_p53_6mo_PX
Fip1l1	0.0264214	0.778642	0.159	0.078	1	Fip1l1	Basal_p53_6mo_PX
Dctn4	0.0265011	0.773489	0.139	0.062	1	Dctn4	Basal_p53_6mo_PX
Syncrip	0.0265295	0.543622	0.295	0.186	1	Syncrip	Basal_p53_6mo_PX
Klf4	0.0265565	2.61401	0.037	0	1	Klf4	Basal_p53_6mo_PX
Btbd19	0.0265565	2.61401	0.037	0	1	Btbd19	Basal_p53_6mo_PX
Nsf	0.0265565	2.5071	0.037	0	1	Nsf	Basal_p53_6mo_PX
Acp1	0.0265565	2.5071	0.037	0	1	Acp1	Basal_p53_6mo_PX
Eef1akmt1	0.0265565	2.5071	0.037	0	1	Eef1akmt1	Basal_p53_6mo_PX
Clca2	0.0265565	2.5071	0.037	0	1	Clca2	Basal_p53_6mo_PX
Vsnl1	0.0265565	2.5071	0.037	0	1	Vsnl1	Basal_p53_6mo_PX
Osr1	0.02656	2.61401	0.037	0	1	Osr1	Basal_p53_6mo_PX
Lipt1	0.0265695	2.39162	0.037	0	1	Lipt1	Basal_p53_6mo_PX
Slc41a1	0.0265695	2.39162	0.037	0	1	Slc41a1	Basal_p53_6mo_PX
Gpa33	0.0265695	2.39162	0.037	0	1	Gpa33	Basal_p53_6mo_PX
Tln2	0.0265695	2.39162	0.037	0	1	Tln2	Basal_p53_6mo_PX
Hint1	0.0265695	2.39162	0.037	0	1	Hint1	Basal_p53_6mo_PX
Fam222b	0.0265695	2.39162	0.037	0	1	Fam222b	Basal_p53_6mo_PX
Cplx2	0.0265695	2.39162	0.037	0	1	Cplx2	Basal_p53_6mo_PX
Slc30a5	0.0265695	2.39162	0.037	0	1	Slc30a5	Basal_p53_6mo_PX
Phf6	0.0265695	2.39162	0.037	0	1	Phf6	Basal_p53_6mo_PX
Gpr161	0.0265695	2.39162	0.037	0	1	Gpr161	Basal_p53_6mo_PX
Gpr87	0.0265695	2.39162	0.037	0	1	Gpr87	Basal_p53_6mo_PX
P2ry1	0.0265695	2.39162	0.037	0	1	P2ry1	Basal_p53_6mo_PX
Sox6	0.0265695	2.39162	0.037	0	1	Sox6	Basal_p53_6mo_PX
Smc5	0.0266522	0.965855	0.193	0.109	1	Smc5	Basal_p53_6mo_PX
Pcnp	0.0266885	0.949614	0.166	0.085	1	Pcnp	Basal_p53_6mo_PX
Wbp1l	0.0267133	0.806656	0.149	0.07	1	Wbp1l	Basal_p53_6mo_PX
Lamb3	0.0267172	0.614011	0.308	0.202	1	Lamb3	Basal_p53_6mo_PX
Ccdc57	0.026794	1.12858	0.136	0.062	1	Ccdc57	Basal_p53_6mo_PX
Rnpep	0.026839	0.806656	0.176	0.093	1	Rnpep	Basal_p53_6mo_PX
Rptor	0.0268517	-0.920325	0.166	0.248	1	Rptor	Basal_p53_6mo_PX
Tom1l2	0.026966	0.750073	0.139	0.062	1	Tom1l2	Basal_p53_6mo_PX
Foxc1	0.0270099	0.525474	0.217	0.124	1	Foxc1	Basal_p53_6mo_PX
Brox	0.0271464	1.26609	0.068	0.016	1	Brox	Basal_p53_6mo_PX
Abca2	0.0273776	1.39162	0.092	0.031	1	Abca2	Basal_p53_6mo_PX
Nfrkb	0.0273776	1.39162	0.092	0.031	1	Nfrkb	Basal_p53_6mo_PX
Zbtb11	0.0273776	1.39162	0.092	0.031	1	Zbtb11	Basal_p53_6mo_PX
Mapk13	0.0274237	0.659099	0.319	0.217	1	Mapk13	Basal_p53_6mo_PX
Glyr1	0.0274244	0.335585	0.285	0.171	1	Glyr1	Basal_p53_6mo_PX
Pqbp1	0.0274477	0.561544	0.081	0.023	1	Pqbp1	Basal_p53_6mo_PX
Golga7	0.0274693	1.09616	0.125	0.054	1	Golga7	Basal_p53_6mo_PX
Pgs1	0.0275685	0.846184	0.115	0.047	1	Pgs1	Basal_p53_6mo_PX
Prkag2	0.0276118	1.05458	0.125	0.054	1	Prkag2	Basal_p53_6mo_PX
Ufl1	0.027633	1.39162	0.092	0.031	1	Ufl1	Basal_p53_6mo_PX
Lgals9	0.027633	1.43892	0.092	0.031	1	Lgals9	Basal_p53_6mo_PX
Synrg	0.027633	1.34271	0.092	0.031	1	Synrg	Basal_p53_6mo_PX
G6pc3	0.027633	1.34271	0.092	0.031	1	G6pc3	Basal_p53_6mo_PX
Txnl4a	0.027633	1.34271	0.092	0.031	1	Txnl4a	Basal_p53_6mo_PX
Ufc1	0.0277568	0.94416	0.125	0.054	1	Ufc1	Basal_p53_6mo_PX
Trf	0.0278374	0.837683	0.159	0.078	1	Trf	Basal_p53_6mo_PX
Ajuba	0.0278706	0.254802	0.447	0.31	1	Ajuba	Basal_p53_6mo_PX
Rab11fip5	0.02804	1.29208	0.092	0.031	1	Rab11fip5	Basal_p53_6mo_PX
Sap30l	0.02804	1.29208	0.092	0.031	1	Sap30l	Basal_p53_6mo_PX
Reep3	0.0281118	0.534577	0.159	0.078	1	Reep3	Basal_p53_6mo_PX
Mmp7	0.0281738	-0.902712	0.383	0.45	1	Mmp7	Basal_p53_6mo_PX
Tomm40	0.0282468	1.02905	0.125	0.054	1	Tomm40	Basal_p53_6mo_PX
Fdx2	0.0282468	1.02905	0.125	0.054	1	Fdx2	Basal_p53_6mo_PX
Ppp3ca	0.0282537	0.603123	0.19	0.101	1	Ppp3ca	Basal_p53_6mo_PX
Epn1	0.0285833	0.664637	0.244	0.147	1	Epn1	Basal_p53_6mo_PX
Irf2bp2	0.0286061	0.501802	0.312	0.202	1	Irf2bp2	Basal_p53_6mo_PX
Ctsa	0.028633	0.846184	0.105	0.039	1	Ctsa	Basal_p53_6mo_PX
Mcoln1	0.0286387	1.26609	0.092	0.031	1	Mcoln1	Basal_p53_6mo_PX
Tsc22d2	0.0287007	0.958659	0.125	0.054	1	Tsc22d2	Basal_p53_6mo_PX
Hs3st1	0.0287516	0.94416	0.068	0.016	1	Hs3st1	Basal_p53_6mo_PX
Ier3	0.0290829	1.01965	0.125	0.054	1	Ier3	Basal_p53_6mo_PX
Ifrd1	0.0291452	-1.12623	0.068	0.132	1	Ifrd1	Basal_p53_6mo_PX
Plin3	0.0292022	0.976581	0.125	0.054	1	Plin3	Basal_p53_6mo_PX
Agfg1	0.0292033	0.834137	0.166	0.085	1	Agfg1	Basal_p53_6mo_PX
Snf8	0.029296	0.949614	0.146	0.07	1	Snf8	Basal_p53_6mo_PX
Ap3d1	0.0293418	0.681125	0.159	0.078	1	Ap3d1	Basal_p53_6mo_PX
Trio	0.0294602	0.589065	0.237	0.14	1	Trio	Basal_p53_6mo_PX
Tnrc6a	0.0294937	0.695625	0.258	0.163	1	Tnrc6a	Basal_p53_6mo_PX
Cdc23	0.0295189	1.07967	0.092	0.031	1	Cdc23	Basal_p53_6mo_PX
Ap1g2	0.02956	0.846184	0.115	0.047	1	Ap1g2	Basal_p53_6mo_PX
Hook2	0.029709	0.455395	0.434	0.31	1	Hook2	Basal_p53_6mo_PX
Six5	0.0297351	0.910993	0.125	0.054	1	Six5	Basal_p53_6mo_PX
Preb	0.0298765	0.519943	0.325	0.217	1	Preb	Basal_p53_6mo_PX
Fyco1	0.0298771	1.30916	0.102	0.039	1	Fyco1	Basal_p53_6mo_PX
Ccny	0.0298771	1.26609	0.102	0.039	1	Ccny	Basal_p53_6mo_PX
Rnf114	0.0302036	1.26609	0.102	0.039	1	Rnf114	Basal_p53_6mo_PX
Eva1c	0.0302036	1.26609	0.102	0.039	1	Eva1c	Basal_p53_6mo_PX
Hspa4l	0.0303691	1.0437	0.092	0.031	1	Hspa4l	Basal_p53_6mo_PX
Lmbr1l	0.0304449	0.824578	0.22	0.132	1	Lmbr1l	Basal_p53_6mo_PX
Glmp	0.030492	1.2847	0.112	0.047	1	Glmp	Basal_p53_6mo_PX
Fer	0.030492	1.2847	0.112	0.047	1	Fer	Basal_p53_6mo_PX
St7l	0.0305641	1.5071	0.078	0.023	1	St7l	Basal_p53_6mo_PX
Rab11fip1	0.0305641	1.5071	0.078	0.023	1	Rab11fip1	Basal_p53_6mo_PX
Vat1	0.0305641	1.5071	0.078	0.023	1	Vat1	Basal_p53_6mo_PX
Ik	0.0306835	0.782409	0.176	0.093	1	Ik	Basal_p53_6mo_PX
Dnajc11	0.0307383	1.17589	0.102	0.039	1	Dnajc11	Basal_p53_6mo_PX
Slc27a4	0.0307927	1.45051	0.078	0.023	1	Slc27a4	Basal_p53_6mo_PX
Ppig	0.0307927	1.45051	0.078	0.023	1	Ppig	Basal_p53_6mo_PX
Orai3	0.0307927	1.45051	0.078	0.023	1	Orai3	Basal_p53_6mo_PX
Rab40c	0.0307927	1.5071	0.078	0.023	1	Rab40c	Basal_p53_6mo_PX
Ube2l3	0.030799	-1.45638	0.031	0.078	1	Ube2l3	Basal_p53_6mo_PX
Ssr1	0.0308345	0.806656	0.115	0.047	1	Ssr1	Basal_p53_6mo_PX
Tnrc6b	0.0308749	1.24723	0.112	0.047	1	Tnrc6b	Basal_p53_6mo_PX
Ppm1f	0.0308749	1.24723	0.112	0.047	1	Ppm1f	Basal_p53_6mo_PX
Fbxl12	0.0311139	0.748553	0.214	0.124	1	Fbxl12	Basal_p53_6mo_PX
Papss1	0.0311222	0.659099	0.197	0.109	1	Papss1	Basal_p53_6mo_PX
Pten	0.0311266	0.434687	0.19	0.101	1	Pten	Basal_p53_6mo_PX
Mafk	0.031134	1.39162	0.078	0.023	1	Mafk	Basal_p53_6mo_PX
Il17ra	0.031134	1.39162	0.078	0.023	1	Il17ra	Basal_p53_6mo_PX
Ctcf	0.031134	1.39162	0.078	0.023	1	Ctcf	Basal_p53_6mo_PX
Tbc1d23	0.031134	1.39162	0.078	0.023	1	Tbc1d23	Basal_p53_6mo_PX
Arhgap42	0.0311763	0.428144	0.22	0.124	1	Arhgap42	Basal_p53_6mo_PX
Cep250	0.0312567	0.600205	0.159	0.078	1	Cep250	Basal_p53_6mo_PX
Marcksl1	0.0312732	0.961934	0.234	0.147	1	Marcksl1	Basal_p53_6mo_PX
Tinagl1	0.0314667	0.634475	0.186	0.101	1	Tinagl1	Basal_p53_6mo_PX
Casp12	0.031472	1.23292	0.122	0.054	1	Casp12	Basal_p53_6mo_PX
Gpn3	0.0315132	0.857282	0.092	0.031	1	Gpn3	Basal_p53_6mo_PX
Vwa1	0.0316541	1.01611	0.102	0.039	1	Vwa1	Basal_p53_6mo_PX
Ptprk	0.0316542	1.08676	0.102	0.039	1	Ptprk	Basal_p53_6mo_PX
Gpr107	0.0318119	0.806656	0.136	0.062	1	Gpr107	Basal_p53_6mo_PX
Hgf	0.0318284	0.699741	0.136	0.062	1	Hgf	Basal_p53_6mo_PX
Zc3h7a	0.0318805	-0.828771	0.281	0.349	1	Zc3h7a	Basal_p53_6mo_PX
Kidins220	0.0318927	0.646191	0.186	0.101	1	Kidins220	Basal_p53_6mo_PX
Ephb6	0.0319677	0.354144	0.237	0.14	1	Ephb6	Basal_p53_6mo_PX
Cd2ap	0.0319753	0.13471	0.325	0.194	1	Cd2ap	Basal_p53_6mo_PX
Acvr2a	0.0320296	-1.28645	0.041	0.093	1	Acvr2a	Basal_p53_6mo_PX
Pafah1b1	0.0320787	0.522863	0.149	0.07	1	Pafah1b1	Basal_p53_6mo_PX
Tpt1	0.0321218	0.660805	0.146	0.07	1	Tpt1	Basal_p53_6mo_PX
Hoxb7	0.0321487	-1.93031	0.017	0.054	1	Hoxb7	Basal_p53_6mo_PX
Wnk1	0.0321613	0.511913	0.224	0.132	1	Wnk1	Basal_p53_6mo_PX
Ddx46	0.0321935	-0.772206	0.237	0.318	1	Ddx46	Basal_p53_6mo_PX
Ank	0.0322161	1.23962	0.078	0.023	1	Ank	Basal_p53_6mo_PX
Sccpdh	0.0322618	1.97658	0.051	0.008	1	Sccpdh	Basal_p53_6mo_PX
Gadd45a	0.03228	1.16421	0.112	0.047	1	Gadd45a	Basal_p53_6mo_PX
Bik	0.0323239	1.80666	0.064	0.016	1	Bik	Basal_p53_6mo_PX
Tcea2	0.0323605	1.89412	0.051	0.008	1	Tcea2	Basal_p53_6mo_PX
Tnfrsf18	0.0323605	1.89412	0.051	0.008	1	Tnfrsf18	Basal_p53_6mo_PX
Tmed5	0.0323605	1.89412	0.051	0.008	1	Tmed5	Basal_p53_6mo_PX
Islr	0.0323605	1.97658	0.051	0.008	1	Islr	Basal_p53_6mo_PX
Uqcr10	0.0323605	2.05458	0.051	0.008	1	Uqcr10	Basal_p53_6mo_PX
Lpin1	0.0323605	1.97658	0.051	0.008	1	Lpin1	Basal_p53_6mo_PX
Tfg	0.0323605	1.89412	0.051	0.008	1	Tfg	Basal_p53_6mo_PX
Rhot2	0.0323605	1.89412	0.051	0.008	1	Rhot2	Basal_p53_6mo_PX
Plxnb2	0.0323827	0.5112	0.247	0.147	1	Plxnb2	Basal_p53_6mo_PX
Plekhg5	0.0324199	0.806656	0.102	0.039	1	Plekhg5	Basal_p53_6mo_PX
Zfp236	0.0324573	1.18517	0.078	0.023	1	Zfp236	Basal_p53_6mo_PX
Smap1	0.0325012	1.80666	0.051	0.008	1	Smap1	Basal_p53_6mo_PX
H2afz	0.0325012	1.80666	0.051	0.008	1	H2afz	Basal_p53_6mo_PX
P3h1	0.0325012	1.80666	0.051	0.008	1	P3h1	Basal_p53_6mo_PX
Nfu1	0.0325012	1.80666	0.051	0.008	1	Nfu1	Basal_p53_6mo_PX
Cln6	0.0325012	1.80666	0.051	0.008	1	Cln6	Basal_p53_6mo_PX
Zbtb38	0.0325012	1.80666	0.051	0.008	1	Zbtb38	Basal_p53_6mo_PX
Mcat	0.0325012	1.80666	0.051	0.008	1	Mcat	Basal_p53_6mo_PX
Fzd2	0.032502	1.74526	0.064	0.016	1	Fzd2	Basal_p53_6mo_PX
Vil1	0.0325569	-2.77831	0	0.016	1	Vil1	Basal_p53_6mo_PX
Ptgs2	0.0325569	-3.51527	0	0.016	1	Ptgs2	Basal_p53_6mo_PX
Sh2d3c	0.0325569	-2.77831	0	0.016	1	Sh2d3c	Basal_p53_6mo_PX
Med12l	0.0325569	-2.77831	0	0.016	1	Med12l	Basal_p53_6mo_PX
Rragd	0.0325569	-2.77831	0	0.016	1	Rragd	Basal_p53_6mo_PX
Cd164l2	0.0325569	-3.19334	0	0.016	1	Cd164l2	Basal_p53_6mo_PX
Fv1	0.0325569	-2.77831	0	0.016	1	Fv1	Basal_p53_6mo_PX
Cog8	0.0325569	-2.77831	0	0.016	1	Cog8	Basal_p53_6mo_PX
Il34	0.0325569	-3.77831	0	0.016	1	Il34	Basal_p53_6mo_PX
Akap12	0.0325569	-2.77831	0	0.016	1	Akap12	Basal_p53_6mo_PX
Itgb2	0.0325569	-3.19334	0	0.016	1	Itgb2	Basal_p53_6mo_PX
Igf1	0.0325569	-2.77831	0	0.016	1	Igf1	Basal_p53_6mo_PX
Lyz2	0.0325569	-2.77831	0	0.016	1	Lyz2	Basal_p53_6mo_PX
Lcp2	0.0325569	-2.77831	0	0.016	1	Lcp2	Basal_p53_6mo_PX
Top2a	0.0325569	-3.19334	0	0.016	1	Top2a	Basal_p53_6mo_PX
Fn3k	0.0325569	-3.51527	0	0.016	1	Fn3k	Basal_p53_6mo_PX
Twist1	0.0325569	-2.77831	0	0.016	1	Twist1	Basal_p53_6mo_PX
Spinkl	0.0325569	-2.77831	0	0.016	1	Spinkl	Basal_p53_6mo_PX
Tfap2b	0.0325569	-2.77831	0	0.016	1	Tfap2b	Basal_p53_6mo_PX
Lrrc7	0.0325569	-2.77831	0	0.016	1	Lrrc7	Basal_p53_6mo_PX
Cyp4a12a	0.0325569	-2.77831	0	0.016	1	Cyp4a12a	Basal_p53_6mo_PX
Slc30a2	0.0325569	-2.77831	0	0.016	1	Slc30a2	Basal_p53_6mo_PX
Sim1	0.0325569	-2.77831	0	0.016	1	Sim1	Basal_p53_6mo_PX
Hmga2	0.0325569	-2.77831	0	0.016	1	Hmga2	Basal_p53_6mo_PX
Mapt	0.0325569	-2.77831	0	0.016	1	Mapt	Basal_p53_6mo_PX
AU021092	0.0325569	-3.77831	0	0.016	1	AU021092	Basal_p53_6mo_PX
Lims2	0.0325569	-3.19334	0	0.016	1	Lims2	Basal_p53_6mo_PX
Defb48	0.0325569	-3.19334	0	0.016	1	Defb48	Basal_p53_6mo_PX
Ly6f	0.0325569	-4.65278	0	0.016	1	Ly6f	Basal_p53_6mo_PX
Myh9	0.0325638	1.05458	0.153	0.078	1	Myh9	Basal_p53_6mo_PX
Spata24	0.0326405	-1.77831	0.017	0.054	1	Spata24	Basal_p53_6mo_PX
Mta1	0.0326526	0.327488	0.2	0.109	1	Mta1	Basal_p53_6mo_PX
Ndufb9	0.0326801	1.74526	0.064	0.016	1	Ndufb9	Basal_p53_6mo_PX
Nde1	0.0326801	1.68113	0.064	0.016	1	Nde1	Basal_p53_6mo_PX
Adamdec1	0.0326801	1.68113	0.064	0.016	1	Adamdec1	Basal_p53_6mo_PX
Zscan29	0.0326991	1.12858	0.078	0.023	1	Zscan29	Basal_p53_6mo_PX
Vars	0.03271	0.344621	0.369	0.248	1	Vars	Basal_p53_6mo_PX
Gapvd1	0.0327451	0.976581	0.153	0.078	1	Gapvd1	Basal_p53_6mo_PX
Asf1a	0.0327516	-1.77831	0.017	0.054	1	Asf1a	Basal_p53_6mo_PX
Slc23a2	0.0328581	1.61401	0.064	0.016	1	Slc23a2	Basal_p53_6mo_PX
Mob1b	0.0328581	1.61401	0.064	0.016	1	Mob1b	Basal_p53_6mo_PX
Klhl42	0.0328581	1.61401	0.064	0.016	1	Klhl42	Basal_p53_6mo_PX
Vmac	0.0328581	1.61401	0.064	0.016	1	Vmac	Basal_p53_6mo_PX
Cdkn2a	0.0328663	0.915181	0.153	0.078	1	Cdkn2a	Basal_p53_6mo_PX
Rab12	0.0329075	0.704777	0.136	0.062	1	Rab12	Basal_p53_6mo_PX
Cox19	0.0330056	-1.70792	0.017	0.054	1	Cox19	Basal_p53_6mo_PX
Klf5	0.0330901	0.872745	0.173	0.093	1	Klf5	Basal_p53_6mo_PX
Mospd2	0.0331072	0.922133	0.112	0.047	1	Mospd2	Basal_p53_6mo_PX
Romo1	0.0331112	1.54362	0.064	0.016	1	Romo1	Basal_p53_6mo_PX
Dennd2d	0.0331112	1.54362	0.064	0.016	1	Dennd2d	Basal_p53_6mo_PX
Nme2	0.0331112	1.54362	0.064	0.016	1	Nme2	Basal_p53_6mo_PX
Trappc9	0.0331112	1.54362	0.064	0.016	1	Trappc9	Basal_p53_6mo_PX
Mea1	0.0331112	1.54362	0.064	0.016	1	Mea1	Basal_p53_6mo_PX
Ctnna1	0.0332097	0.518531	0.261	0.163	1	Ctnna1	Basal_p53_6mo_PX
Bet1l	0.0332559	1.05458	0.122	0.054	1	Bet1l	Basal_p53_6mo_PX
Terf2	0.0333149	0.713547	0.092	0.031	1	Terf2	Basal_p53_6mo_PX
Dgkh	0.0335031	1.05458	0.112	0.047	1	Dgkh	Basal_p53_6mo_PX
Dgcr2	0.0335737	0.543622	0.125	0.054	1	Dgcr2	Basal_p53_6mo_PX
Parva	0.0336463	-1.06781	0.075	0.14	1	Parva	Basal_p53_6mo_PX
C1qtnf12	0.0337906	0.846184	0.112	0.047	1	C1qtnf12	Basal_p53_6mo_PX
Rbm22	0.0338295	1.43892	0.088	0.031	1	Rbm22	Basal_p53_6mo_PX
Cxcl17	0.0338933	1.39162	0.051	0.008	1	Cxcl17	Basal_p53_6mo_PX
H6pd	0.0339176	1.01611	0.112	0.047	1	H6pd	Basal_p53_6mo_PX
Rapgef1	0.0340521	1.01611	0.122	0.054	1	Rapgef1	Basal_p53_6mo_PX
Cyb5r3	0.0341283	0.853962	0.153	0.078	1	Cyb5r3	Basal_p53_6mo_PX
Foxk1	0.0341366	0.760852	0.183	0.101	1	Foxk1	Basal_p53_6mo_PX
Slc24a3	0.0341439	1.52912	0.088	0.031	1	Slc24a3	Basal_p53_6mo_PX
Megf8	0.0341888	0.94416	0.142	0.07	1	Megf8	Basal_p53_6mo_PX
Per3	0.0342587	0.537049	0.203	0.116	1	Per3	Basal_p53_6mo_PX
Pofut1	0.0343575	0.469621	0.125	0.054	1	Pofut1	Basal_p53_6mo_PX
Anks3	0.0343666	0.600205	0.156	0.078	1	Anks3	Basal_p53_6mo_PX
Zfp771	0.0344086	0.935939	0.112	0.047	1	Zfp771	Basal_p53_6mo_PX
Mbd1	0.0344695	0.976581	0.19	0.109	1	Mbd1	Basal_p53_6mo_PX
Nfe2l3	0.0345051	1.26609	0.064	0.016	1	Nfe2l3	Basal_p53_6mo_PX
Mgst2	0.0346814	2.39162	0.034	0	1	Mgst2	Basal_p53_6mo_PX
Cracr2a	0.0346814	2.39162	0.034	0	1	Cracr2a	Basal_p53_6mo_PX
Zfp784	0.0346814	2.39162	0.034	0	1	Zfp784	Basal_p53_6mo_PX
Trim30a	0.0346814	2.39162	0.034	0	1	Trim30a	Basal_p53_6mo_PX
Nlrp10	0.0346814	2.39162	0.034	0	1	Nlrp10	Basal_p53_6mo_PX
Pla2g15	0.0346814	2.39162	0.034	0	1	Pla2g15	Basal_p53_6mo_PX
Ublcp1	0.0346814	2.39162	0.034	0	1	Ublcp1	Basal_p53_6mo_PX
Capsl	0.0346814	2.39162	0.034	0	1	Capsl	Basal_p53_6mo_PX
B3galt4	0.0346814	2.39162	0.034	0	1	B3galt4	Basal_p53_6mo_PX
AC151602.1	0.0346814	2.5071	0.034	0	1	AC151602.1	Basal_p53_6mo_PX
Bloc1s3	0.0346851	2.5071	0.034	0	1	Bloc1s3	Basal_p53_6mo_PX
Sigirr	0.0346851	2.5071	0.034	0	1	Sigirr	Basal_p53_6mo_PX
Pwwp2b	0.0346868	0.474081	0.166	0.085	1	Pwwp2b	Basal_p53_6mo_PX
Zc3h10	0.0346926	1.19897	0.064	0.016	1	Zc3h10	Basal_p53_6mo_PX
Krtcap2	0.0346938	2.26609	0.034	0	1	Krtcap2	Basal_p53_6mo_PX
Fancg	0.0346938	2.26609	0.034	0	1	Fancg	Basal_p53_6mo_PX
Alg2	0.0346938	2.26609	0.034	0	1	Alg2	Basal_p53_6mo_PX
Zfp992	0.0346938	2.26609	0.034	0	1	Zfp992	Basal_p53_6mo_PX
Lin54	0.0346938	2.26609	0.034	0	1	Lin54	Basal_p53_6mo_PX
Crybb3	0.0346938	2.26609	0.034	0	1	Crybb3	Basal_p53_6mo_PX
Tbc1d32	0.0346938	2.26609	0.034	0	1	Tbc1d32	Basal_p53_6mo_PX
Acss3	0.0346938	2.26609	0.034	0	1	Acss3	Basal_p53_6mo_PX
Scrn2	0.0346938	2.26609	0.034	0	1	Scrn2	Basal_p53_6mo_PX
Cdpf1	0.0346938	2.26609	0.034	0	1	Cdpf1	Basal_p53_6mo_PX
Tert	0.0346938	2.26609	0.034	0	1	Tert	Basal_p53_6mo_PX
Bmp4	0.0346938	2.26609	0.034	0	1	Bmp4	Basal_p53_6mo_PX
Ltb4r2	0.0347012	0.94416	0.064	0.016	1	Ltb4r2	Basal_p53_6mo_PX
Tpra1	0.0347773	1.29208	0.088	0.031	1	Tpra1	Basal_p53_6mo_PX
Ston1	0.0347773	1.29208	0.088	0.031	1	Ston1	Basal_p53_6mo_PX
Scn1b	0.0347911	0.877045	0.064	0.016	1	Scn1b	Basal_p53_6mo_PX
Chd8	0.0348485	0.958659	0.122	0.054	1	Chd8	Basal_p53_6mo_PX
Pon2	0.0348801	1.12858	0.064	0.016	1	Pon2	Basal_p53_6mo_PX
Wdr26	0.0350317	0.19689	0.441	0.287	1	Wdr26	Basal_p53_6mo_PX
H2-Q4	0.0352601	1.23962	0.088	0.031	1	H2-Q4	Basal_p53_6mo_PX
Midn	0.0352794	0.448763	0.281	0.178	1	Midn	Basal_p53_6mo_PX
Pprc1	0.035293	0.958659	0.112	0.047	1	Pprc1	Basal_p53_6mo_PX
Tmem183a	0.0353072	0.627686	0.166	0.085	1	Tmem183a	Basal_p53_6mo_PX
Tgoln1	0.0353635	0.498534	0.125	0.054	1	Tgoln1	Basal_p53_6mo_PX
Cxcl14	0.0354723	0.364652	0.315	0.202	1	Cxcl14	Basal_p53_6mo_PX
Rnf187	0.0356403	0.575331	0.241	0.147	1	Rnf187	Basal_p53_6mo_PX
Srsf11	0.0358609	0.432841	0.366	0.248	1	Srsf11	Basal_p53_6mo_PX
Ldhd	0.0360032	-1.37777	0.071	0.132	1	Ldhd	Basal_p53_6mo_PX
Ngrn	0.0361058	1.35098	0.098	0.039	1	Ngrn	Basal_p53_6mo_PX
Zfp653	0.0361084	0.732656	0.112	0.047	1	Zfp653	Basal_p53_6mo_PX
Gatad2b	0.0361131	0.877045	0.132	0.062	1	Gatad2b	Basal_p53_6mo_PX
Rbm4	0.0361374	0.786478	0.2	0.116	1	Rbm4	Basal_p53_6mo_PX
Car13	0.0362529	0.766014	0.2	0.116	1	Car13	Basal_p53_6mo_PX
Fbl	0.0362986	0.846184	0.122	0.054	1	Fbl	Basal_p53_6mo_PX
Plaa	0.0363707	0.870786	0.142	0.07	1	Plaa	Basal_p53_6mo_PX
Ccdc12	0.0363849	0.806656	0.153	0.078	1	Ccdc12	Basal_p53_6mo_PX
Ddx17	0.036403	-0.28776	0.671	0.674	1	Ddx17	Basal_p53_6mo_PX
Kat7	0.0364994	1.30916	0.098	0.039	1	Kat7	Basal_p53_6mo_PX
Krt18	0.0366775	0.635176	0.241	0.147	1	Krt18	Basal_p53_6mo_PX
Lmo4	0.0368481	0.649931	0.292	0.194	1	Lmo4	Basal_p53_6mo_PX
Chchd3	0.0370102	-1.04134	0.122	0.194	1	Chchd3	Basal_p53_6mo_PX
Atp5k	0.0370183	1.02905	0.088	0.031	1	Atp5k	Basal_p53_6mo_PX
Ift22	0.0370183	1.02905	0.088	0.031	1	Ift22	Basal_p53_6mo_PX
Sntb2	0.0370183	1.02905	0.088	0.031	1	Sntb2	Basal_p53_6mo_PX
Wdr18	0.0370183	1.02905	0.088	0.031	1	Wdr18	Basal_p53_6mo_PX
Tjp1	0.0372947	1.22169	0.098	0.039	1	Tjp1	Basal_p53_6mo_PX
Spry2	0.0373559	0.754189	0.088	0.031	1	Spry2	Basal_p53_6mo_PX
Ranbp2	0.0374001	0.67339	0.183	0.101	1	Ranbp2	Basal_p53_6mo_PX
Srp72	0.0375229	0.627686	0.153	0.078	1	Srp72	Basal_p53_6mo_PX
Fam214b	0.0375698	0.419633	0.156	0.078	1	Fam214b	Basal_p53_6mo_PX
Setd7	0.0376339	0.654653	0.153	0.078	1	Setd7	Basal_p53_6mo_PX
Osbpl3	0.0376963	1.17589	0.098	0.039	1	Osbpl3	Basal_p53_6mo_PX
Cldn8	0.0376963	1.17589	0.098	0.039	1	Cldn8	Basal_p53_6mo_PX
Pigp	0.0376963	1.22169	0.098	0.039	1	Pigp	Basal_p53_6mo_PX
Fam13b	0.0376963	1.17589	0.098	0.039	1	Fam13b	Basal_p53_6mo_PX
mt-Nd4l	0.0377433	1.23292	0.119	0.054	1	mt-Nd4l	Basal_p53_6mo_PX
Ctsl	0.0377941	0.614011	0.156	0.078	1	Ctsl	Basal_p53_6mo_PX
Reep5	0.0378661	0.605022	0.214	0.124	1	Reep5	Basal_p53_6mo_PX
Prpf4b	0.037899	0.496972	0.214	0.124	1	Prpf4b	Basal_p53_6mo_PX
Galnt2	0.0379914	0.529122	0.251	0.155	1	Galnt2	Basal_p53_6mo_PX
Tfap2a	0.0380081	0.391619	0.217	0.124	1	Tfap2a	Basal_p53_6mo_PX
Setd5	0.0381779	0.768182	0.224	0.14	1	Setd5	Basal_p53_6mo_PX
Nsrp1	0.0381984	1.56154	0.075	0.023	1	Nsrp1	Basal_p53_6mo_PX
Trim62	0.0382798	1.24723	0.108	0.047	1	Trim62	Basal_p53_6mo_PX
Arhgap23	0.0382799	1.20875	0.108	0.047	1	Arhgap23	Basal_p53_6mo_PX
Ddx54	0.0383251	1.12858	0.098	0.039	1	Ddx54	Basal_p53_6mo_PX
Mzt1	0.0383251	1.12858	0.098	0.039	1	Mzt1	Basal_p53_6mo_PX
Mzt2	0.0384142	-1.51527	0.037	0.085	1	Mzt2	Basal_p53_6mo_PX
Rlim	0.0384457	0.785282	0.19	0.109	1	Rlim	Basal_p53_6mo_PX
Brap	0.0384836	1.5071	0.075	0.023	1	Brap	Basal_p53_6mo_PX
Mpg	0.0384836	1.5071	0.075	0.023	1	Mpg	Basal_p53_6mo_PX
Gdi1	0.0386418	-0.499447	0.363	0.434	1	Gdi1	Basal_p53_6mo_PX
Tom1l1	0.0386814	0.760852	0.088	0.031	1	Tom1l1	Basal_p53_6mo_PX
Lcor	0.0387592	0.70712	0.153	0.078	1	Lcor	Basal_p53_6mo_PX
Ccpg1	0.0387696	1.61401	0.075	0.023	1	Ccpg1	Basal_p53_6mo_PX
Zbtb22	0.0387696	1.5071	0.075	0.023	1	Zbtb22	Basal_p53_6mo_PX
Itpripl1	0.0387924	1.23292	0.119	0.054	1	Itpripl1	Basal_p53_6mo_PX
Ddit4	0.0388202	0.605743	0.22	0.132	1	Ddit4	Basal_p53_6mo_PX
Oxr1	0.0388877	0.350977	0.271	0.171	1	Oxr1	Basal_p53_6mo_PX
Pitrm1	0.0389591	1.08676	0.098	0.039	1	Pitrm1	Basal_p53_6mo_PX
Anks1	0.0389591	1.08676	0.098	0.039	1	Anks1	Basal_p53_6mo_PX
Hltf	0.0390564	1.39162	0.075	0.023	1	Hltf	Basal_p53_6mo_PX
Tecpr1	0.0390564	1.39162	0.075	0.023	1	Tecpr1	Basal_p53_6mo_PX
Hpgd	0.0390564	1.39162	0.075	0.023	1	Hpgd	Basal_p53_6mo_PX
Gas1	0.0390564	1.39162	0.075	0.023	1	Gas1	Basal_p53_6mo_PX
Dnajb11	0.0390564	1.39162	0.075	0.023	1	Dnajb11	Basal_p53_6mo_PX
Fkbp9	0.0391848	0.639546	0.163	0.085	1	Fkbp9	Basal_p53_6mo_PX
Rab24	0.0391941	-0.786719	0.308	0.38	1	Rab24	Basal_p53_6mo_PX
Tasor	0.0392823	0.949614	0.159	0.085	1	Tasor	Basal_p53_6mo_PX
Tspan9	0.0393248	1.19897	0.119	0.054	1	Tspan9	Basal_p53_6mo_PX
Mpdu1	0.0393796	0.806656	0.088	0.031	1	Mpdu1	Basal_p53_6mo_PX
Limk2	0.0394487	0.540263	0.332	0.233	1	Limk2	Basal_p53_6mo_PX
Tmem248	0.0394649	1.33022	0.075	0.023	1	Tmem248	Basal_p53_6mo_PX
Lamb1	0.0394649	1.33022	0.075	0.023	1	Lamb1	Basal_p53_6mo_PX
G2e3	0.0394649	1.33022	0.075	0.023	1	G2e3	Basal_p53_6mo_PX
Snapc1	0.0394649	1.33022	0.075	0.023	1	Snapc1	Basal_p53_6mo_PX
Gpatch2l	0.0394649	1.33022	0.075	0.023	1	Gpatch2l	Basal_p53_6mo_PX
Slc30a4	0.0395477	0.704777	0.132	0.062	1	Slc30a4	Basal_p53_6mo_PX
Tmem14c	0.0395717	-1.30882	0.037	0.085	1	Tmem14c	Basal_p53_6mo_PX
D2hgdh	0.0396422	0.85105	0.098	0.039	1	D2hgdh	Basal_p53_6mo_PX
Ick	0.0397048	1.08676	0.108	0.047	1	Ick	Basal_p53_6mo_PX
Slc19a2	0.0397368	0.754189	0.088	0.031	1	Slc19a2	Basal_p53_6mo_PX
Ubn2	0.0397424	0.681125	0.2	0.116	1	Ubn2	Basal_p53_6mo_PX
Hoxb8	0.0398471	-1.35381	0.027	0.07	1	Hoxb8	Basal_p53_6mo_PX
Epb41l5	0.0398512	-1.34535	0.027	0.07	1	Epb41l5	Basal_p53_6mo_PX
Mknk2	0.0399625	0.458733	0.305	0.202	1	Mknk2	Basal_p53_6mo_PX
Ypel3	0.0402262	0.41671	0.305	0.202	1	Ypel3	Basal_p53_6mo_PX
Pip4k2b	0.040228	0.953497	0.098	0.039	1	Pip4k2b	Basal_p53_6mo_PX
Tsta3	0.0402413	0.913571	0.159	0.085	1	Tsta3	Basal_p53_6mo_PX
Doc2g	0.0403653	1.02905	0.129	0.062	1	Doc2g	Basal_p53_6mo_PX
Spag9	0.0403866	0.578032	0.271	0.178	1	Spag9	Basal_p53_6mo_PX
Wdr91	0.0404053	1.09206	0.119	0.054	1	Wdr91	Basal_p53_6mo_PX
Hpf1	0.0404809	1.0437	0.108	0.047	1	Hpf1	Basal_p53_6mo_PX
Mterf3	0.0404809	1.0437	0.108	0.047	1	Mterf3	Basal_p53_6mo_PX
Ltf	0.0405162	1.29208	0.075	0.023	1	Ltf	Basal_p53_6mo_PX
Arf5	0.0405208	0.646191	0.183	0.101	1	Arf5	Basal_p53_6mo_PX
Ankrd11	0.0405563	0.704777	0.234	0.147	1	Ankrd11	Basal_p53_6mo_PX
Ppp2cb	0.040565	0.529122	0.203	0.116	1	Ppp2cb	Basal_p53_6mo_PX
Setd1a	0.040647	0.569157	0.254	0.163	1	Setd1a	Basal_p53_6mo_PX
Ralgapb	0.0407234	1.18517	0.075	0.023	1	Ralgapb	Basal_p53_6mo_PX
Cd9	0.0408187	0.31414	0.346	0.24	1	Cd9	Basal_p53_6mo_PX
Dapk1	0.040895	0.669153	0.227	0.14	1	Dapk1	Basal_p53_6mo_PX
Atrn	0.0409477	1.00829	0.129	0.062	1	Atrn	Basal_p53_6mo_PX
Nedd8	0.0409477	1.00829	0.129	0.062	1	Nedd8	Basal_p53_6mo_PX
Vasp	0.041015	0.543622	0.193	0.109	1	Vasp	Basal_p53_6mo_PX
Pign	0.0413267	1.06969	0.075	0.023	1	Pign	Basal_p53_6mo_PX
Szt2	0.0413267	1.06969	0.075	0.023	1	Szt2	Basal_p53_6mo_PX
Cbl	0.0413267	1.06969	0.075	0.023	1	Cbl	Basal_p53_6mo_PX
Abhd14a	0.0413267	1.06969	0.075	0.023	1	Abhd14a	Basal_p53_6mo_PX
Tax1bp3	0.0413267	1.06969	0.075	0.023	1	Tax1bp3	Basal_p53_6mo_PX
Supt3	0.0415112	-0.913236	0.047	0.101	1	Supt3	Basal_p53_6mo_PX
Clk3	0.0415432	0.932187	0.139	0.07	1	Clk3	Basal_p53_6mo_PX
Rexo4	0.0415761	0.958659	0.129	0.062	1	Rexo4	Basal_p53_6mo_PX
C4b	0.0415866	2.05458	0.047	0.008	1	C4b	Basal_p53_6mo_PX
Myc	0.0415877	0.664637	0.214	0.132	1	Myc	Basal_p53_6mo_PX
Lrig3	0.0416297	1.00829	0.075	0.023	1	Lrig3	Basal_p53_6mo_PX
Pgam5	0.041649	1.68113	0.061	0.016	1	Pgam5	Basal_p53_6mo_PX
Smarca4	0.0418432	0.654653	0.207	0.124	1	Smarca4	Basal_p53_6mo_PX
Col6a3	0.0418454	1.97658	0.047	0.008	1	Col6a3	Basal_p53_6mo_PX
Lrig2	0.0418454	1.89412	0.047	0.008	1	Lrig2	Basal_p53_6mo_PX
Hacd4	0.0418454	1.89412	0.047	0.008	1	Hacd4	Basal_p53_6mo_PX
Pdzk1ip1	0.0418454	2.19897	0.047	0.008	1	Pdzk1ip1	Basal_p53_6mo_PX
Atp6v1f	0.0418454	1.89412	0.047	0.008	1	Atp6v1f	Basal_p53_6mo_PX
Ndfip2	0.0418454	1.89412	0.047	0.008	1	Ndfip2	Basal_p53_6mo_PX
Haus2	0.0419738	1.89412	0.047	0.008	1	Haus2	Basal_p53_6mo_PX
Ss18l2	0.0419738	1.80666	0.047	0.008	1	Ss18l2	Basal_p53_6mo_PX
Fam49a	0.0419738	1.80666	0.047	0.008	1	Fam49a	Basal_p53_6mo_PX
Setd4	0.0419738	1.80666	0.047	0.008	1	Setd4	Basal_p53_6mo_PX
Tcte2	0.0419738	1.80666	0.047	0.008	1	Tcte2	Basal_p53_6mo_PX
Wnt6	0.0419738	1.97658	0.047	0.008	1	Wnt6	Basal_p53_6mo_PX
Igf2r	0.0419766	0.935939	0.108	0.047	1	Igf2r	Basal_p53_6mo_PX
Fam136a	0.0419991	-1.07787	0.037	0.085	1	Fam136a	Basal_p53_6mo_PX
Lrrc26	0.0420018	0.85105	0.098	0.039	1	Lrrc26	Basal_p53_6mo_PX
AI837181	0.0420018	0.85105	0.098	0.039	1	AI837181	Basal_p53_6mo_PX
Ep300	0.0420903	0.830503	0.186	0.109	1	Ep300	Basal_p53_6mo_PX
Pdhx	0.0421019	1.54362	0.061	0.016	1	Pdhx	Basal_p53_6mo_PX
Spg21	0.0421019	1.54362	0.061	0.016	1	Spg21	Basal_p53_6mo_PX
Fut11	0.0421019	1.54362	0.061	0.016	1	Fut11	Basal_p53_6mo_PX
Tmco1	0.0421457	1.71355	0.047	0.008	1	Tmco1	Basal_p53_6mo_PX
Slc25a12	0.0421457	1.71355	0.047	0.008	1	Slc25a12	Basal_p53_6mo_PX
Snx5	0.0421457	1.71355	0.047	0.008	1	Snx5	Basal_p53_6mo_PX
Pfdn4	0.0421457	1.71355	0.047	0.008	1	Pfdn4	Basal_p53_6mo_PX
Fam210b	0.0421457	1.71355	0.047	0.008	1	Fam210b	Basal_p53_6mo_PX
Fbxl18	0.0421457	1.71355	0.047	0.008	1	Fbxl18	Basal_p53_6mo_PX
Bbs9	0.0421457	1.71355	0.047	0.008	1	Bbs9	Basal_p53_6mo_PX
Ttc12	0.0421457	1.71355	0.047	0.008	1	Ttc12	Basal_p53_6mo_PX
Rassf9	0.0421457	1.71355	0.047	0.008	1	Rassf9	Basal_p53_6mo_PX
Zmat5	0.0421457	1.71355	0.047	0.008	1	Zmat5	Basal_p53_6mo_PX
Psma6	0.0421457	1.71355	0.047	0.008	1	Psma6	Basal_p53_6mo_PX
Haus4	0.0421457	1.71355	0.047	0.008	1	Haus4	Basal_p53_6mo_PX
Rangap1	0.0421457	1.71355	0.047	0.008	1	Rangap1	Basal_p53_6mo_PX
Snrpa1	0.0421844	0.94416	0.129	0.062	1	Snrpa1	Basal_p53_6mo_PX
Crebzf	0.0423272	0.251068	0.478	0.341	1	Crebzf	Basal_p53_6mo_PX
Imp4	0.0424083	1.46962	0.061	0.016	1	Imp4	Basal_p53_6mo_PX
Coq10b	0.0424083	1.46962	0.061	0.016	1	Coq10b	Basal_p53_6mo_PX
Spg20	0.0424083	1.46962	0.061	0.016	1	Spg20	Basal_p53_6mo_PX
Thoc3	0.0424083	1.46962	0.061	0.016	1	Thoc3	Basal_p53_6mo_PX
Ift140	0.0424083	1.46962	0.061	0.016	1	Ift140	Basal_p53_6mo_PX
Gpam	0.0424083	1.46962	0.061	0.016	1	Gpam	Basal_p53_6mo_PX
Nol6	0.0424852	0.894119	0.108	0.047	1	Nol6	Basal_p53_6mo_PX
Slc20a2	0.04249	0.86555	0.149	0.078	1	Slc20a2	Basal_p53_6mo_PX
Ankrd46	0.04249	0.86555	0.149	0.078	1	Ankrd46	Basal_p53_6mo_PX
Utp20	0.0425739	0.724194	0.108	0.047	1	Utp20	Basal_p53_6mo_PX
Akt1	0.0426177	0.472919	0.203	0.116	1	Akt1	Basal_p53_6mo_PX
Shisa5	0.0426177	0.782409	0.169	0.093	1	Shisa5	Basal_p53_6mo_PX
Cep164	0.0426864	0.537049	0.22	0.132	1	Cep164	Basal_p53_6mo_PX
Wiz	0.0427395	0.839078	0.149	0.078	1	Wiz	Basal_p53_6mo_PX
Nmt2	0.0427824	0.922133	0.119	0.054	1	Nmt2	Basal_p53_6mo_PX
Rab2a	0.0427824	0.922133	0.119	0.054	1	Rab2a	Basal_p53_6mo_PX
Pcgf3	0.042813	0.910993	0.129	0.062	1	Pcgf3	Basal_p53_6mo_PX
Zfp275	0.0428849	1.34271	0.085	0.031	1	Zfp275	Basal_p53_6mo_PX
Gas2l1	0.0429111	0.643157	0.142	0.07	1	Gas2l1	Basal_p53_6mo_PX
Atp6v0a2	0.0430388	0.77013	0.119	0.054	1	Atp6v0a2	Basal_p53_6mo_PX
Larp4b	0.0432254	0.836403	0.149	0.078	1	Larp4b	Basal_p53_6mo_PX
Vps39	0.043276	1.29208	0.085	0.031	1	Vps39	Basal_p53_6mo_PX
Lonrf1	0.043276	1.29208	0.085	0.031	1	Lonrf1	Basal_p53_6mo_PX
Rbfox2	0.043321	0.465148	0.39	0.287	1	Rbfox2	Basal_p53_6mo_PX
Pcmtd1	0.0433601	0.884659	0.119	0.054	1	Pcmtd1	Basal_p53_6mo_PX
Camta2	0.0434484	0.877045	0.129	0.062	1	Camta2	Basal_p53_6mo_PX
Cpsf1	0.0434592	0.750073	0.159	0.085	1	Cpsf1	Basal_p53_6mo_PX
Slco4a1	0.04351	0.774947	0.197	0.116	1	Slco4a1	Basal_p53_6mo_PX
Surf1	0.0436691	1.23962	0.085	0.031	1	Surf1	Basal_p53_6mo_PX
Fam98b	0.0436691	1.23962	0.085	0.031	1	Fam98b	Basal_p53_6mo_PX
Slc25a51	0.0436691	1.23962	0.085	0.031	1	Slc25a51	Basal_p53_6mo_PX
Zfp1	0.0436691	1.23962	0.085	0.031	1	Zfp1	Basal_p53_6mo_PX
Camk2g	0.0436691	1.23962	0.085	0.031	1	Camk2g	Basal_p53_6mo_PX
Dtx3l	0.0436691	1.23962	0.085	0.031	1	Dtx3l	Basal_p53_6mo_PX
Eme2	0.0436691	1.23962	0.085	0.031	1	Eme2	Basal_p53_6mo_PX
Kmt5b	0.0437778	0.709359	0.247	0.163	1	Kmt5b	Basal_p53_6mo_PX
Glod4	0.0437842	1.30916	0.047	0.008	1	Glod4	Basal_p53_6mo_PX
Fbxo45	0.0439187	1.22169	0.047	0.008	1	Fbxo45	Basal_p53_6mo_PX
Taf7	0.0439187	1.22169	0.047	0.008	1	Taf7	Basal_p53_6mo_PX
Gne	0.043933	1.26609	0.061	0.016	1	Gne	Basal_p53_6mo_PX
Gan	0.0439433	0.846184	0.119	0.054	1	Gan	Basal_p53_6mo_PX
Socs4	0.0440526	1.12858	0.047	0.008	1	Socs4	Basal_p53_6mo_PX
Prob1	0.0440526	1.12858	0.047	0.008	1	Prob1	Basal_p53_6mo_PX
Eif1ax	0.0440526	1.12858	0.047	0.008	1	Eif1ax	Basal_p53_6mo_PX
Cst3	0.0441319	0.660805	0.217	0.132	1	Cst3	Basal_p53_6mo_PX
Nsd3	0.0441688	0.354144	0.39	0.279	1	Nsd3	Basal_p53_6mo_PX
Smarcc1	0.0442056	0.870786	0.139	0.07	1	Smarcc1	Basal_p53_6mo_PX
Ndufa6	0.044287	0.806656	0.139	0.07	1	Ndufa6	Basal_p53_6mo_PX
Pfas	0.0442937	0.877045	0.061	0.016	1	Pfas	Basal_p53_6mo_PX
Spred1	0.0443135	0.590927	0.18	0.101	1	Spred1	Basal_p53_6mo_PX
Hsbp1	0.0443955	0.939106	0.166	0.093	1	Hsbp1	Basal_p53_6mo_PX
Oxsr1	0.0444177	0.806656	0.061	0.016	1	Oxsr1	Basal_p53_6mo_PX
Eif4ebp2	0.0444647	1.07514	0.146	0.078	1	Eif4ebp2	Basal_p53_6mo_PX
Prkcd	0.0445459	0.504093	0.298	0.202	1	Prkcd	Basal_p53_6mo_PX
Rb1	0.0447013	0.806656	0.108	0.047	1	Rb1	Basal_p53_6mo_PX
Zfp46	0.0448869	0.654653	0.108	0.047	1	Zfp46	Basal_p53_6mo_PX
Adpgk	0.0448869	0.766014	0.108	0.047	1	Adpgk	Basal_p53_6mo_PX
Plxnb1	0.0450006	0.548588	0.417	0.326	1	Plxnb1	Basal_p53_6mo_PX
Plxna1	0.0450762	0.647958	0.139	0.07	1	Plxna1	Basal_p53_6mo_PX
Adipor1	0.0450854	0.624818	0.18	0.101	1	Adipor1	Basal_p53_6mo_PX
Ctps	0.0451443	1.28059	0.125	0.062	1	Ctps	Basal_p53_6mo_PX
Nagk	0.045206	0.839078	0.129	0.062	1	Nagk	Basal_p53_6mo_PX
Rras	0.0452909	0.543622	0.153	0.078	1	Rras	Basal_p53_6mo_PX
Dlgap4	0.0453147	0.490182	0.271	0.178	1	Dlgap4	Basal_p53_6mo_PX
Tnpo2	0.0453717	0.662266	0.203	0.124	1	Tnpo2	Basal_p53_6mo_PX
Zfp568	0.0453824	2.26609	0.031	0	1	Zfp568	Basal_p53_6mo_PX
H2afy2	0.0453824	2.39162	0.031	0	1	H2afy2	Basal_p53_6mo_PX
Abca7	0.0453824	2.26609	0.031	0	1	Abca7	Basal_p53_6mo_PX
Frmd6	0.0453824	2.26609	0.031	0	1	Frmd6	Basal_p53_6mo_PX
Pigh	0.0453824	2.26609	0.031	0	1	Pigh	Basal_p53_6mo_PX
Pcsk6	0.0453858	1.12858	0.085	0.031	1	Pcsk6	Basal_p53_6mo_PX
Erbb3	0.0453863	2.39162	0.031	0	1	Erbb3	Basal_p53_6mo_PX
Cstf2	0.0453863	2.39162	0.031	0	1	Cstf2	Basal_p53_6mo_PX
Dpysl4	0.0453863	2.39162	0.031	0	1	Dpysl4	Basal_p53_6mo_PX
Pigc	0.0453939	2.12858	0.031	0	1	Pigc	Basal_p53_6mo_PX
Cytip	0.0453939	2.12858	0.031	0	1	Cytip	Basal_p53_6mo_PX
Mtch2	0.0453939	2.12858	0.031	0	1	Mtch2	Basal_p53_6mo_PX
Vps18	0.0453939	2.12858	0.031	0	1	Vps18	Basal_p53_6mo_PX
Maml3	0.0453939	2.12858	0.031	0	1	Maml3	Basal_p53_6mo_PX
Atp5f1	0.0453939	2.12858	0.031	0	1	Atp5f1	Basal_p53_6mo_PX
Cpt2	0.0453939	2.12858	0.031	0	1	Cpt2	Basal_p53_6mo_PX
Fbxo24	0.0453939	2.12858	0.031	0	1	Fbxo24	Basal_p53_6mo_PX
Col1a2	0.0453939	2.12858	0.031	0	1	Col1a2	Basal_p53_6mo_PX
Srgap3	0.0453939	2.12858	0.031	0	1	Srgap3	Basal_p53_6mo_PX
Sinhcaf	0.0453939	2.12858	0.031	0	1	Sinhcaf	Basal_p53_6mo_PX
Nfatc2ip	0.0453939	2.12858	0.031	0	1	Nfatc2ip	Basal_p53_6mo_PX
Irs2	0.0453939	2.12858	0.031	0	1	Irs2	Basal_p53_6mo_PX
Zfp709	0.0453939	2.12858	0.031	0	1	Zfp709	Basal_p53_6mo_PX
Med26	0.0453939	2.12858	0.031	0	1	Med26	Basal_p53_6mo_PX
Nutf2	0.0453939	2.12858	0.031	0	1	Nutf2	Basal_p53_6mo_PX
Zfpm1	0.0453939	2.12858	0.031	0	1	Zfpm1	Basal_p53_6mo_PX
Ube2n	0.0453939	2.12858	0.031	0	1	Ube2n	Basal_p53_6mo_PX
Pigl	0.0453939	2.12858	0.031	0	1	Pigl	Basal_p53_6mo_PX
Dcakd	0.0453939	2.12858	0.031	0	1	Dcakd	Basal_p53_6mo_PX
Slc25a47	0.0453939	2.12858	0.031	0	1	Slc25a47	Basal_p53_6mo_PX
Abt1	0.0453939	2.12858	0.031	0	1	Abt1	Basal_p53_6mo_PX
Mgat3	0.0453939	2.12858	0.031	0	1	Mgat3	Basal_p53_6mo_PX
Zfp955a	0.0453939	2.12858	0.031	0	1	Zfp955a	Basal_p53_6mo_PX
Chaf1a	0.0453939	2.12858	0.031	0	1	Chaf1a	Basal_p53_6mo_PX
Ccnj	0.0453939	2.12858	0.031	0	1	Ccnj	Basal_p53_6mo_PX
Klhl15	0.0453939	2.12858	0.031	0	1	Klhl15	Basal_p53_6mo_PX
Ttpa	0.0453939	2.12858	0.031	0	1	Ttpa	Basal_p53_6mo_PX
Wipf3	0.0453939	2.12858	0.031	0	1	Wipf3	Basal_p53_6mo_PX
Tshz3	0.0453939	2.12858	0.031	0	1	Tshz3	Basal_p53_6mo_PX
Zfp365	0.0453939	2.12858	0.031	0	1	Zfp365	Basal_p53_6mo_PX
Sdk2	0.0453939	2.12858	0.031	0	1	Sdk2	Basal_p53_6mo_PX
Odf3b	0.0453939	2.12858	0.031	0	1	Odf3b	Basal_p53_6mo_PX
Vwa2	0.0453939	2.12858	0.031	0	1	Vwa2	Basal_p53_6mo_PX
Hs6st2	0.0453939	2.12858	0.031	0	1	Hs6st2	Basal_p53_6mo_PX
Necap2	0.0454266	0.724194	0.108	0.047	1	Necap2	Basal_p53_6mo_PX
Smap2	0.0454578	1.30916	0.095	0.039	1	Smap2	Basal_p53_6mo_PX
Tmem205	0.0454922	1.07967	0.085	0.031	1	Tmem205	Basal_p53_6mo_PX
Foxa1	0.0455003	0.391619	0.302	0.202	1	Foxa1	Basal_p53_6mo_PX
Ssbp2	0.0456006	0.708476	0.214	0.132	1	Ssbp2	Basal_p53_6mo_PX
Fcho2	0.045629	0.669153	0.119	0.054	1	Fcho2	Basal_p53_6mo_PX
Hibadh	0.0457325	0.778642	0.149	0.078	1	Hibadh	Basal_p53_6mo_PX
Plekhs1	0.045789	0.497552	0.261	0.171	1	Plekhs1	Basal_p53_6mo_PX
Glb1l2	0.0457971	-2.10023	0.024	0.062	1	Glb1l2	Basal_p53_6mo_PX
Zfp281	0.0457976	1.07967	0.085	0.031	1	Zfp281	Basal_p53_6mo_PX
Crtc3	0.0459046	1.02905	0.085	0.031	1	Crtc3	Basal_p53_6mo_PX
Klhdc4	0.0459046	1.02905	0.085	0.031	1	Klhdc4	Basal_p53_6mo_PX
Eif4ebp3	0.0459046	1.02905	0.085	0.031	1	Eif4ebp3	Basal_p53_6mo_PX
Sdcbp	0.0460201	0.713547	0.186	0.109	1	Sdcbp	Basal_p53_6mo_PX
Trit1	0.0462608	0.313616	0.173	0.093	1	Trit1	Basal_p53_6mo_PX
Proser3	0.0463191	0.976581	0.085	0.031	1	Proser3	Basal_p53_6mo_PX
Cast	0.046326	0.639546	0.275	0.186	1	Cast	Basal_p53_6mo_PX
Slc25a17	0.0463355	0.590927	0.261	0.171	1	Slc25a17	Basal_p53_6mo_PX
Elof1	0.0463705	-2.0007	0.01	0.039	1	Elof1	Basal_p53_6mo_PX
Bcor	0.0463705	-2.0007	0.01	0.039	1	Bcor	Basal_p53_6mo_PX
Ddx55	0.0464324	1.22169	0.095	0.039	1	Ddx55	Basal_p53_6mo_PX
Snapc4	0.0464907	0.830503	0.176	0.101	1	Snapc4	Basal_p53_6mo_PX
Reg3g	0.0466682	0.689299	0.139	0.07	1	Reg3g	Basal_p53_6mo_PX
Ebpl	0.0467356	0.922133	0.085	0.031	1	Ebpl	Basal_p53_6mo_PX
Golga4	0.0468242	0.472919	0.21	0.124	1	Golga4	Basal_p53_6mo_PX
Nr2f2	0.0468429	0.745256	0.139	0.07	1	Nr2f2	Basal_p53_6mo_PX
Atp13a2	0.0468454	0.691179	0.149	0.078	1	Atp13a2	Basal_p53_6mo_PX
Fam120b	0.0468786	0.519374	0.18	0.101	1	Fam120b	Basal_p53_6mo_PX
Zmynd11	0.0468867	0.480886	0.353	0.248	1	Zmynd11	Basal_p53_6mo_PX
Jrkl	0.0469245	1.12858	0.095	0.039	1	Jrkl	Basal_p53_6mo_PX
Jrk	0.046984	-1.77831	0.01	0.039	1	Jrk	Basal_p53_6mo_PX
Tbc1d8b	0.046984	-1.77831	0.01	0.039	1	Tbc1d8b	Basal_p53_6mo_PX
Celsr2	0.0469939	0.719193	0.186	0.109	1	Celsr2	Basal_p53_6mo_PX
Pdcd7	0.0470211	0.595152	0.119	0.054	1	Pdcd7	Basal_p53_6mo_PX
Casc3	0.0470434	0.674553	0.207	0.124	1	Casc3	Basal_p53_6mo_PX
Bgn	0.047245	1.09206	0.095	0.039	1	Bgn	Basal_p53_6mo_PX
Fbln2	0.0473115	1.97658	0.071	0.023	1	Fbln2	Basal_p53_6mo_PX
Lrp10	0.0473275	1.16923	0.105	0.047	1	Lrp10	Basal_p53_6mo_PX
Dbi	0.0473824	-1.25747	0.068	0.124	1	Dbi	Basal_p53_6mo_PX
Ldb1	0.0474796	0.400664	0.393	0.287	1	Ldb1	Basal_p53_6mo_PX
Cblc	0.0475997	0.757747	0.176	0.101	1	Cblc	Basal_p53_6mo_PX
Ap1m1	0.0476623	1.07967	0.095	0.039	1	Ap1m1	Basal_p53_6mo_PX
Als2cl	0.047678	0.913571	0.156	0.085	1	Als2cl	Basal_p53_6mo_PX
Rab4b	0.0478505	0.214314	0.346	0.24	1	Rab4b	Basal_p53_6mo_PX
Ccdc97	0.0478969	1.09616	0.125	0.062	1	Ccdc97	Basal_p53_6mo_PX
Ubr2	0.0479616	0.806656	0.193	0.116	1	Ubr2	Basal_p53_6mo_PX
Jdp2	0.0481024	0.669153	0.129	0.062	1	Jdp2	Basal_p53_6mo_PX
Ppp2r5d	0.0482457	1.08676	0.095	0.039	1	Ppp2r5d	Basal_p53_6mo_PX
Mrgbp	0.0483744	1.5071	0.071	0.023	1	Mrgbp	Basal_p53_6mo_PX
Borcs8	0.0483806	0.600205	0.149	0.078	1	Borcs8	Basal_p53_6mo_PX
Kdsr	0.0484534	0.629778	0.149	0.078	1	Kdsr	Basal_p53_6mo_PX
Rbbp7	0.0485295	0.763587	0.176	0.101	1	Rbbp7	Basal_p53_6mo_PX
Mgat1	0.0487308	1.5071	0.071	0.023	1	Mgat1	Basal_p53_6mo_PX
Tmed2	0.0487309	1.45051	0.071	0.023	1	Tmed2	Basal_p53_6mo_PX
Ces2f	0.0487309	1.45051	0.071	0.023	1	Ces2f	Basal_p53_6mo_PX
Aox1	0.0487579	1.0437	0.095	0.039	1	Aox1	Basal_p53_6mo_PX
Eno3	0.0488643	0.999301	0.095	0.039	1	Eno3	Basal_p53_6mo_PX
mt-Nd1	0.0488946	1.12858	0.115	0.054	1	mt-Nd1	Basal_p53_6mo_PX
Exo5	0.0489332	-1.51527	0.024	0.062	1	Exo5	Basal_p53_6mo_PX
Med13l	0.048935	0.409321	0.237	0.147	1	Med13l	Basal_p53_6mo_PX
Trappc11	0.0489655	1.09206	0.115	0.054	1	Trappc11	Basal_p53_6mo_PX
Cnpy3	0.0489655	1.09206	0.115	0.054	1	Cnpy3	Basal_p53_6mo_PX
Ppid	0.0490584	1.0437	0.105	0.047	1	Ppid	Basal_p53_6mo_PX
Trim23	0.0490884	1.45051	0.071	0.023	1	Trim23	Basal_p53_6mo_PX
Fbxl6	0.0490884	1.39162	0.071	0.023	1	Fbxl6	Basal_p53_6mo_PX
P2rx4	0.0490967	0.660805	0.139	0.07	1	P2rx4	Basal_p53_6mo_PX
Rad51d	0.0491663	1.0437	0.095	0.039	1	Rad51d	Basal_p53_6mo_PX
Fam168a	0.0492734	0.999301	0.095	0.039	1	Fam168a	Basal_p53_6mo_PX
Cdh3	0.0493302	0.469621	0.275	0.178	1	Cdh3	Basal_p53_6mo_PX
Psmb2	0.049447	1.33022	0.071	0.023	1	Psmb2	Basal_p53_6mo_PX
Pqlc2	0.049447	1.33022	0.071	0.023	1	Pqlc2	Basal_p53_6mo_PX
D16Ertd472e	0.049447	1.33022	0.071	0.023	1	D16Ertd472e	Basal_p53_6mo_PX
Acaa2	0.049447	1.33022	0.071	0.023	1	Acaa2	Basal_p53_6mo_PX
Igbp1	0.049447	1.33022	0.071	0.023	1	Igbp1	Basal_p53_6mo_PX
Fryl	0.049453	0.732656	0.203	0.124	1	Fryl	Basal_p53_6mo_PX
Brpf3	0.0495404	0.699741	0.085	0.031	1	Brpf3	Basal_p53_6mo_PX
Serinc1	0.0496203	1.01611	0.115	0.054	1	Serinc1	Basal_p53_6mo_PX
Zfp827	0.0499261	0.681125	0.129	0.062	1	Zfp827	Basal_p53_6mo_PX
Xrcc5	0.0499357	1.26609	0.071	0.023	1	Xrcc5	Basal_p53_6mo_PX
Gmcl1	0.0499357	1.26609	0.071	0.023	1	Gmcl1	Basal_p53_6mo_PX
Tysnd1	0.0499618	0.999301	0.105	0.047	1	Tysnd1	Basal_p53_6mo_PX
Nup155	0.0499618	0.999301	0.105	0.047	1	Nup155	Basal_p53_6mo_PX
Plgrkt	0.0500407	0.958659	0.125	0.062	1	Plgrkt	Basal_p53_6mo_PX
Ets1	0.0502131	0.827718	0.183	0.109	1	Ets1	Basal_p53_6mo_PX
Mydgf	0.0502812	0.976581	0.115	0.054	1	Mydgf	Basal_p53_6mo_PX
Ndufs1	0.0503162	-1.30882	0.034	0.078	1	Ndufs1	Basal_p53_6mo_PX
Dync1li2	0.0503258	0.622232	0.241	0.155	1	Dync1li2	Basal_p53_6mo_PX
Synj2bp	0.0503746	1.01611	0.105	0.047	1	Synj2bp	Basal_p53_6mo_PX
Yap1	0.050408	0.436013	0.281	0.186	1	Yap1	Basal_p53_6mo_PX
Cdk8	0.0504233	0.857282	0.095	0.039	1	Cdk8	Basal_p53_6mo_PX
Zfp385a	0.0504233	0.664637	0.095	0.039	1	Zfp385a	Basal_p53_6mo_PX
Tbl1x	0.0504233	0.857282	0.095	0.039	1	Tbl1x	Basal_p53_6mo_PX
Hdac4	0.0505022	0.790168	0.227	0.147	1	Hdac4	Basal_p53_6mo_PX
Trim7	0.0505825	0.922133	0.105	0.047	1	Trim7	Basal_p53_6mo_PX
Prr13	0.0506008	1.12858	0.115	0.054	1	Prr13	Basal_p53_6mo_PX
Smim4	0.0506379	0.935939	0.095	0.039	1	Smim4	Basal_p53_6mo_PX
Rhbdl1	0.0506606	0.598069	0.139	0.07	1	Rhbdl1	Basal_p53_6mo_PX
Kmt2b	0.0507705	0.922133	0.125	0.062	1	Kmt2b	Basal_p53_6mo_PX
Pafah1b3	0.0510842	0.935939	0.105	0.047	1	Pafah1b3	Basal_p53_6mo_PX
Bsg	0.0512095	0.636731	0.186	0.109	1	Bsg	Basal_p53_6mo_PX
Rpe	0.0512918	0.94416	0.125	0.062	1	Rpe	Basal_p53_6mo_PX
Prpf38b	0.0513429	0.185168	0.332	0.217	1	Prpf38b	Basal_p53_6mo_PX
Bag3	0.0513482	0.935939	0.115	0.054	1	Bag3	Basal_p53_6mo_PX
Dguok	0.0513993	0.766014	0.105	0.047	1	Dguok	Basal_p53_6mo_PX
Arhgap10	0.0513993	0.766014	0.105	0.047	1	Arhgap10	Basal_p53_6mo_PX
S100a10	0.0514546	0.596733	0.214	0.132	1	S100a10	Basal_p53_6mo_PX
Atg3	0.0514788	0.994283	0.115	0.054	1	Atg3	Basal_p53_6mo_PX
Ccn2	0.0515615	0.236164	0.336	0.233	1	Ccn2	Basal_p53_6mo_PX
Phka2	0.0515794	0.958659	0.115	0.054	1	Phka2	Basal_p53_6mo_PX
Zfp180	0.0517607	1.06969	0.071	0.023	1	Zfp180	Basal_p53_6mo_PX
Spon1	0.0518245	-2.51527	0.003	0.023	1	Spon1	Basal_p53_6mo_PX
Fancm	0.0518245	-2.51527	0.003	0.023	1	Fancm	Basal_p53_6mo_PX
Il17rd	0.0518245	-2.51527	0.003	0.023	1	Il17rd	Basal_p53_6mo_PX
Abcb5	0.0518245	-3.0007	0.003	0.023	1	Abcb5	Basal_p53_6mo_PX
Rnf10	0.051829	0.406569	0.271	0.178	1	Rnf10	Basal_p53_6mo_PX
Apobec3	0.0518453	0.486323	0.532	0.45	1	Apobec3	Basal_p53_6mo_PX
Nub1	0.0519131	0.870786	0.136	0.07	1	Nub1	Basal_p53_6mo_PX
Ankrd40	0.0519131	0.870786	0.136	0.07	1	Ankrd40	Basal_p53_6mo_PX
Lfng	0.0519376	0.806656	0.095	0.039	1	Lfng	Basal_p53_6mo_PX
Thoc2	0.0519601	0.565648	0.258	0.171	1	Thoc2	Basal_p53_6mo_PX
Traf7	0.0520072	0.839078	0.136	0.07	1	Traf7	Basal_p53_6mo_PX
Rasal1	0.0521364	-2.19334	0.003	0.023	1	Rasal1	Basal_p53_6mo_PX
Retsat	0.0521364	-2.19334	0.003	0.023	1	Retsat	Basal_p53_6mo_PX
Gramd2	0.0521364	-2.19334	0.003	0.023	1	Gramd2	Basal_p53_6mo_PX
Tlcd2	0.0521364	-2.19334	0.003	0.023	1	Tlcd2	Basal_p53_6mo_PX
Klf12	0.0521364	-2.19334	0.003	0.023	1	Klf12	Basal_p53_6mo_PX
Tbc1d31	0.0521364	-2.19334	0.003	0.023	1	Tbc1d31	Basal_p53_6mo_PX
Asb6	0.052137	1.00829	0.071	0.023	1	Asb6	Basal_p53_6mo_PX
Ap4m1	0.052137	1.00829	0.071	0.023	1	Ap4m1	Basal_p53_6mo_PX
Hivep1	0.0521403	0.877045	0.125	0.062	1	Hivep1	Basal_p53_6mo_PX
Apoc1	0.0521679	1.92213	0.058	0.016	1	Apoc1	Basal_p53_6mo_PX
Nup85	0.0522034	0.894119	0.105	0.047	1	Nup85	Basal_p53_6mo_PX
Tmc4	0.0522154	-0.567022	0.485	0.527	1	Tmc4	Basal_p53_6mo_PX
Lsm2	0.0522673	0.522863	0.071	0.023	1	Lsm2	Basal_p53_6mo_PX
Rnf213	0.0523552	0.916281	0.207	0.132	1	Rnf213	Basal_p53_6mo_PX
Surf6	0.0525143	0.94416	0.071	0.023	1	Surf6	Basal_p53_6mo_PX
Psmc3ip	0.0525187	-1.93031	0.007	0.031	1	Psmc3ip	Basal_p53_6mo_PX
Tfb1m	0.0525187	-1.93031	0.007	0.031	1	Tfb1m	Basal_p53_6mo_PX
Snx24	0.0525187	-1.93031	0.007	0.031	1	Snx24	Basal_p53_6mo_PX
Krt8	0.0526983	0.373697	0.339	0.233	1	Krt8	Basal_p53_6mo_PX
Dgkz	0.0527651	0.309156	0.275	0.178	1	Dgkz	Basal_p53_6mo_PX
Epm2aip1	0.052828	0.806656	0.136	0.07	1	Epm2aip1	Basal_p53_6mo_PX
Ebna1bp2	0.0529305	0.806656	0.105	0.047	1	Ebna1bp2	Basal_p53_6mo_PX
Eef2k	0.0529917	0.70712	0.166	0.093	1	Eef2k	Basal_p53_6mo_PX
Nrg2	0.0529917	0.757747	0.166	0.093	1	Nrg2	Basal_p53_6mo_PX
Map3k6	0.0530629	0.846184	0.115	0.054	1	Map3k6	Basal_p53_6mo_PX
Tbc1d19	0.0530629	0.846184	0.115	0.054	1	Tbc1d19	Basal_p53_6mo_PX
Cct2	0.0530629	0.846184	0.115	0.054	1	Cct2	Basal_p53_6mo_PX
Pcdhb18	0.0530762	-1.60838	0.003	0.023	1	Pcdhb18	Basal_p53_6mo_PX
Ifitm2	0.0531359	0.636731	0.176	0.101	1	Ifitm2	Basal_p53_6mo_PX
Rasa4	0.0531708	0.512925	0.176	0.101	1	Rasa4	Basal_p53_6mo_PX
Cbr4	0.0533168	1.80666	0.058	0.016	1	Cbr4	Basal_p53_6mo_PX
Klhl22	0.0535828	0.664637	0.095	0.039	1	Klhl22	Basal_p53_6mo_PX
Zpr1	0.0535989	0.750073	0.146	0.078	1	Zpr1	Basal_p53_6mo_PX
Gtf2b	0.053604	1.54362	0.058	0.016	1	Gtf2b	Basal_p53_6mo_PX
Nipsnap3b	0.053604	1.54362	0.058	0.016	1	Nipsnap3b	Basal_p53_6mo_PX
Cntln	0.053604	1.61401	0.058	0.016	1	Cntln	Basal_p53_6mo_PX
Exosc4	0.053604	1.54362	0.058	0.016	1	Exosc4	Basal_p53_6mo_PX
Bop1	0.053604	1.61401	0.058	0.016	1	Bop1	Basal_p53_6mo_PX
Gask1b	0.053604	1.54362	0.058	0.016	1	Gask1b	Basal_p53_6mo_PX
Cdc123	0.0536593	0.846184	0.115	0.054	1	Cdc123	Basal_p53_6mo_PX
Fkrp	0.0537365	1.29208	0.081	0.031	1	Fkrp	Basal_p53_6mo_PX
Sugp1	0.0537365	1.39162	0.081	0.031	1	Sugp1	Basal_p53_6mo_PX
Ube2q1	0.0537637	0.806656	0.115	0.054	1	Ube2q1	Basal_p53_6mo_PX
Traf3ip2	0.0538514	0.647958	0.136	0.07	1	Traf3ip2	Basal_p53_6mo_PX
Ass1	0.0538913	1.54362	0.058	0.016	1	Ass1	Basal_p53_6mo_PX
Zbtb40	0.0538913	1.46962	0.058	0.016	1	Zbtb40	Basal_p53_6mo_PX
Atf5	0.0538913	1.54362	0.058	0.016	1	Atf5	Basal_p53_6mo_PX
Grk2	0.0540959	0.839078	0.125	0.062	1	Grk2	Basal_p53_6mo_PX
Cxcl1	0.0541341	2.05458	0.044	0.008	1	Cxcl1	Basal_p53_6mo_PX
Tead3	0.0541675	0.517149	0.214	0.132	1	Tead3	Basal_p53_6mo_PX
Ifrd2	0.0542189	1.23962	0.081	0.031	1	Ifrd2	Basal_p53_6mo_PX
Cd14	0.0542189	1.23962	0.081	0.031	1	Cd14	Basal_p53_6mo_PX
Angel2	0.0542626	1.39162	0.058	0.016	1	Angel2	Basal_p53_6mo_PX
Atp8b2	0.0542626	1.39162	0.058	0.016	1	Atp8b2	Basal_p53_6mo_PX
Aasdh	0.0542626	1.39162	0.058	0.016	1	Aasdh	Basal_p53_6mo_PX
Klf15	0.0542626	1.39162	0.058	0.016	1	Klf15	Basal_p53_6mo_PX
Lpcat3	0.0542626	1.39162	0.058	0.016	1	Lpcat3	Basal_p53_6mo_PX
Hirip3	0.0542626	1.39162	0.058	0.016	1	Hirip3	Basal_p53_6mo_PX
Scamp2	0.0542626	1.39162	0.058	0.016	1	Scamp2	Basal_p53_6mo_PX
Mtx3	0.0542626	1.39162	0.058	0.016	1	Mtx3	Basal_p53_6mo_PX
Mcm6	0.0543017	1.80666	0.044	0.008	1	Mcm6	Basal_p53_6mo_PX
Lonrf3	0.0543017	1.89412	0.044	0.008	1	Lonrf3	Basal_p53_6mo_PX
Pbx2	0.0543022	0.84228	0.115	0.054	1	Pbx2	Basal_p53_6mo_PX
Gtdc1	0.0544684	1.71355	0.044	0.008	1	Gtdc1	Basal_p53_6mo_PX
Tbc1d20	0.0544684	1.71355	0.044	0.008	1	Tbc1d20	Basal_p53_6mo_PX
Gpr19	0.0544684	1.71355	0.044	0.008	1	Gpr19	Basal_p53_6mo_PX
Zfp710	0.0544684	1.71355	0.044	0.008	1	Zfp710	Basal_p53_6mo_PX
Tdrp	0.0544684	1.80666	0.044	0.008	1	Tdrp	Basal_p53_6mo_PX
Lrrc49	0.0544684	1.80666	0.044	0.008	1	Lrrc49	Basal_p53_6mo_PX
Erg28	0.0544684	1.80666	0.044	0.008	1	Erg28	Basal_p53_6mo_PX
Ubr7	0.0544684	1.71355	0.044	0.008	1	Ubr7	Basal_p53_6mo_PX
Noc3l	0.0544684	1.71355	0.044	0.008	1	Noc3l	Basal_p53_6mo_PX
Whrn	0.0546796	1.61401	0.044	0.008	1	Whrn	Basal_p53_6mo_PX
Oma1	0.0546796	1.61401	0.044	0.008	1	Oma1	Basal_p53_6mo_PX
Chchd4	0.0546796	1.61401	0.044	0.008	1	Chchd4	Basal_p53_6mo_PX
Katnb1	0.0546796	1.61401	0.044	0.008	1	Katnb1	Basal_p53_6mo_PX
Ubl5	0.0546796	1.61401	0.044	0.008	1	Ubl5	Basal_p53_6mo_PX
Elac2	0.0546796	1.61401	0.044	0.008	1	Elac2	Basal_p53_6mo_PX
Sf3b6	0.0546796	1.61401	0.044	0.008	1	Sf3b6	Basal_p53_6mo_PX
Nop9	0.0546796	1.61401	0.044	0.008	1	Nop9	Basal_p53_6mo_PX
Rnf139	0.0546796	1.61401	0.044	0.008	1	Rnf139	Basal_p53_6mo_PX
Gramd4	0.0546796	1.61401	0.044	0.008	1	Gramd4	Basal_p53_6mo_PX
Dnase1l2	0.0546796	1.61401	0.044	0.008	1	Dnase1l2	Basal_p53_6mo_PX
Med12	0.0546796	1.61401	0.044	0.008	1	Med12	Basal_p53_6mo_PX
Mtif3	0.0547036	1.18517	0.081	0.031	1	Mtif3	Basal_p53_6mo_PX
Rfx7	0.0547036	1.18517	0.081	0.031	1	Rfx7	Basal_p53_6mo_PX
Cxxc5	0.0548645	0.766014	0.105	0.047	1	Cxxc5	Basal_p53_6mo_PX
Pigm	0.0549466	0.745256	0.071	0.023	1	Pigm	Basal_p53_6mo_PX
Irak1	0.0549584	0.373697	0.227	0.14	1	Irak1	Basal_p53_6mo_PX
Rbm18	0.0550827	0.522863	0.071	0.023	1	Rbm18	Basal_p53_6mo_PX
Ccdc174	0.0550843	0.894119	0.153	0.085	1	Ccdc174	Basal_p53_6mo_PX
Man1a2	0.055311	0.572191	0.105	0.047	1	Man1a2	Basal_p53_6mo_PX
Tubgcp6	0.0553423	0.681125	0.071	0.023	1	Tubgcp6	Basal_p53_6mo_PX
Stard3nl	0.0553799	1.12858	0.081	0.031	1	Stard3nl	Basal_p53_6mo_PX
Sms	0.0553799	1.12858	0.081	0.031	1	Sms	Basal_p53_6mo_PX
Selenop	0.0553958	0.598069	0.125	0.062	1	Selenop	Basal_p53_6mo_PX
Svs4	0.0555122	0.441174	0.241	0.147	1	Svs4	Basal_p53_6mo_PX
Cbx7	0.0555223	0.445557	0.271	0.178	1	Cbx7	Basal_p53_6mo_PX
Ppp6r2	0.0556728	0.614011	0.166	0.093	1	Ppp6r2	Basal_p53_6mo_PX
Id1	0.0557066	0.543622	0.244	0.155	1	Id1	Basal_p53_6mo_PX
Numbl	0.0557416	1.26609	0.058	0.016	1	Numbl	Basal_p53_6mo_PX
Chd6	0.0557682	0.373003	0.217	0.132	1	Chd6	Basal_p53_6mo_PX
[truncated: 139,848 more rows]

## Sheet: Supp Table_5 ORA_Mac_up
Overlap	Results
Collection(s):	CP:REACTOME
#	overlaps	shown:	20
#	genesets	in	collections:	1309
#	genes	in	comparison	(n):	100
#	genes	in	universe	(N):	46357
Gene	Set	Name	#	Genes	in	Gene	Set	(K)	Description	#	Genes	in	Overlap	(k)	k/K	p-value	FDR	q-value
REACTOME_IMMUNE_SYSTEM	1761	Immune	System	35	0.0199	1.39e-24	1.82e-21
REACTOME_INNATE_IMMUNE_SYSTEM	1012	Innate	Immune	System	28	0.0277	2.43e-23	1.59e-20
REACTOME_NEUTROPHIL_DEGRANULATION	534	Neutrophil	degranulation	18	0.0337	1.23e-16	5.37e-14
REACTOME_MHC_CLASS_II_ANTIGEN_PRESENTATION	134	MHC	class	II	antigen	presentation	8	0.0597	5.87e-10	1.92e-07		-22.3124
REACTOME_VESICLE_MEDIATED_TRANSPORT	659	Vesicle-mediated	transport	13	0.0197	1.98e-09	5.17e-07
REACTOME_COMPLEMENT_CASCADE	110	Complement	cascade	7	0.0636	4.66e-09	1.02e-06					-19.903
REACTOME_TRAFFICKING_AND_PROCESSING_OF_ENDOSOMAL_TLR	12	Trafficking	and	processing	of	endosomal	TLR	4	0.3333	9.96e-09	1.86e-06
REACTOME_RESPONSE_TO_ELEVATED_PLATELET_CYTOSOLIC_CA2	129	Response	to	elevated	platelet	cytosolic	Ca2+	7	0.0543	1.42e-08	2.32e-06
REACTOME_INITIAL_TRIGGERING_OF_COMPLEMENT	82	Initial	triggering	of	complement	6	0.0732	2.65e-08	3.86e-06
REACTOME_HEMOSTASIS	597	Hemostasis	11	0.0184	7.42e-08	9.72e-06
REACTOME_PLATELET_ACTIVATION_SIGNALING_AND_AGGREGATION	255	Platelet	activation,	signaling	and	aggregation	8	0.0314	9.03e-08	1.02e-05
REACTOME_ADAPTIVE_IMMUNE_SYSTEM	757	Adaptive	Immune	System	12	0.0159	9.34e-08	1.02e-05
REACTOME_REGULATION_OF_INSULIN_LIKE_GROWTH_FACTOR_IGF_TRANSPORT_AND_UPTAKE_BY_INSULIN_LIKE_GROWTH_FACTOR_BINDING_PROTEINS_IGFBPS	121	Regulation	of	Insulin-like	Growth	Factor	(IGF)	transport	and	uptake	by	Insulin-like	Growth	Factor	Binding	Proteins	(IGFBPs)	6	0.0496	2.72e-07	2.74e-05
REACTOME_CLATHRIN_MEDIATED_ENDOCYTOSIS	141	Clathrin-mediated	endocytosis	6	0.0426	6.7e-07	6.27e-05
REACTOME_CARGO_RECOGNITION_FOR_CLATHRIN_MEDIATED_ENDOCYTOSIS	102	Cargo	recognition	for	clathrin-mediated	endocytosis	5	0.049	2.98e-06	0.00026
REACTOME_TRANSPORT_OF_SMALL_MOLECULES	663	Transport	of	small	molecules	9	0.0136	1.42e-05	0.00116
REACTOME_TOLL_LIKE_RECEPTOR_CASCADES	151	Toll-like	Receptor	Cascades	5	0.0331	2.01e-05	0.00155
REACTOME_METABOLISM	1825	Metabolism	14	0.0077	3.79e-05	0.00276
REACTOME_ACTIVATION_OF_C3_AND_C5	6	Activation	of	C3	and	C5	2	0.3333	6.87e-05	0.00473		-7.72394
REACTOME_METABOLISM_OF_PROTEINS	1769	Metabolism	of	proteins	13	0.0073	0.000113	0.00739
Gene/Gene	Set	Overlap	Matrix
Entrez	Gene	Id	Gene	Symbol	Gene	Description	REACTOME_IMMUNE_SYSTEM	REACTOME_INNATE_IMMUNE_SYSTEM	REACTOME_NEUTROPHIL_DEGRANULATION	REACTOME_MHC_CLASS_II_ANTIGEN_PRESENTATION	REACTOME_VESICLE_MEDIATED_TRANSPORT	REACTOME_COMPLEMENT_CASCADE	REACTOME_TRAFFICKING_AND_PROCESSING_OF_ENDOSOMAL_TLR	REACTOME_RESPONSE_TO_ELEVATED_PLATELET_CYTOSOLIC_CA2	REACTOME_INITIAL_TRIGGERING_OF_COMPLEMENT	REACTOME_HEMOSTASIS	REACTOME_PLATELET_ACTIVATION_SIGNALING_AND_AGGREGATION	REACTOME_ADAPTIVE_IMMUNE_SYSTEM	REACTOME_REGULATION_OF_INSULIN_LIKE_GROWTH_FACTOR_IGF_TRANSPORT_AND_UPTAKE_BY_INSULIN_LIKE_GROWTH_FACTOR_BINDING_PROTEINS_IGFBPS	REACTOME_CLATHRIN_MEDIATED_ENDOCYTOSIS	REACTOME_CARGO_RECOGNITION_FOR_CLATHRIN_MEDIATED_ENDOCYTOSIS	REACTOME_TRANSPORT_OF_SMALL_MOLECULES	REACTOME_TOLL_LIKE_RECEPTOR_CASCADES	REACTOME_METABOLISM	REACTOME_ACTIVATION_OF_C3_AND_C5	REACTOME_METABOLISM_OF_PROTEINS
11772	Ap2a2	adaptor-related	protein	complex	2	alpha	2	subunit	[Source:MGI	Symbol,Acc:MGI:101920]	REACTOME_IMMUNE_SYSTEM	REACTOME_INNATE_IMMUNE_SYSTEM	REACTOME_NEUTROPHIL_DEGRANULATION	REACTOME_MHC_CLASS_II_ANTIGEN_PRESENTATION	REACTOME_VESICLE_MEDIATED_TRANSPORT	REACTOME_ADAPTIVE_IMMUNE_SYSTEM	REACTOME_CLATHRIN_MEDIATED_ENDOCYTOSIS	REACTOME_CARGO_RECOGNITION_FOR_CLATHRIN_MEDIATED_ENDOCYTOSIS	REACTOME_TRANSPORT_OF_SMALL_MOLECULES
13032	Ctsc	cathepsin	C	[Source:MGI	Symbol,Acc:MGI:109553]	REACTOME_IMMUNE_SYSTEM	REACTOME_INNATE_IMMUNE_SYSTEM	REACTOME_NEUTROPHIL_DEGRANULATION	REACTOME_MHC_CLASS_II_ANTIGEN_PRESENTATION	REACTOME_VESICLE_MEDIATED_TRANSPORT	REACTOME_ADAPTIVE_IMMUNE_SYSTEM	REACTOME_METABOLISM_OF_PROTEINS
13030	Ctsb	cathepsin	B	[Source:MGI	Symbol,Acc:MGI:88561]	REACTOME_IMMUNE_SYSTEM	REACTOME_INNATE_IMMUNE_SYSTEM	REACTOME_NEUTROPHIL_DEGRANULATION	REACTOME_MHC_CLASS_II_ANTIGEN_PRESENTATION	REACTOME_TRAFFICKING_AND_PROCESSING_OF_ENDOSOMAL_TLR	REACTOME_ADAPTIVE_IMMUNE_SYSTEM	REACTOME_TOLL_LIKE_RECEPTOR_CASCADES
13040	Ctss	cathepsin	S	[Source:MGI	Symbol,Acc:MGI:107341]	REACTOME_IMMUNE_SYSTEM	REACTOME_INNATE_IMMUNE_SYSTEM	REACTOME_NEUTROPHIL_DEGRANULATION	REACTOME_MHC_CLASS_II_ANTIGEN_PRESENTATION	REACTOME_TRAFFICKING_AND_PROCESSING_OF_ENDOSOMAL_TLR	REACTOME_ADAPTIVE_IMMUNE_SYSTEM	REACTOME_TOLL_LIKE_RECEPTOR_CASCADES
19025	Ctsa	cathepsin	A	[Source:MGI	Symbol,Acc:MGI:97748]	REACTOME_IMMUNE_SYSTEM	REACTOME_INNATE_IMMUNE_SYSTEM	REACTOME_NEUTROPHIL_DEGRANULATION	REACTOME_MHC_CLASS_II_ANTIGEN_PRESENTATION	REACTOME_ADAPTIVE_IMMUNE_SYSTEM	REACTOME_METABOLISM	REACTOME_METABOLISM_OF_PROTEINS
13036	Ctsh	cathepsin	H	[Source:MGI	Symbol,Acc:MGI:107285]	REACTOME_IMMUNE_SYSTEM	REACTOME_INNATE_IMMUNE_SYSTEM	REACTOME_NEUTROPHIL_DEGRANULATION	REACTOME_MHC_CLASS_II_ANTIGEN_PRESENTATION	REACTOME_ADAPTIVE_IMMUNE_SYSTEM	REACTOME_METABOLISM_OF_PROTEINS
18636	Cfp	complement	factor	properdin	[Source:MGI	Symbol,Acc:MGI:97545]	REACTOME_IMMUNE_SYSTEM	REACTOME_INNATE_IMMUNE_SYSTEM	REACTOME_NEUTROPHIL_DEGRANULATION	REACTOME_COMPLEMENT_CASCADE	REACTOME_INITIAL_TRIGGERING_OF_COMPLEMENT	REACTOME_ACTIVATION_OF_C3_AND_C5	REACTOME_METABOLISM_OF_PROTEINS
14133	Fcna	ficolin	A	[Source:MGI	Symbol,Acc:MGI:1340905]	REACTOME_IMMUNE_SYSTEM	REACTOME_INNATE_IMMUNE_SYSTEM	REACTOME_NEUTROPHIL_DEGRANULATION	REACTOME_COMPLEMENT_CASCADE	REACTOME_INITIAL_TRIGGERING_OF_COMPLEMENT
14130	Fcgr2b	Fc	receptor,	IgG,	low	affinity	IIb	[Source:MGI	Symbol,Acc:MGI:95499]	REACTOME_IMMUNE_SYSTEM	REACTOME_INNATE_IMMUNE_SYSTEM	REACTOME_NEUTROPHIL_DEGRANULATION	REACTOME_ADAPTIVE_IMMUNE_SYSTEM
13010	Cst3	cystatin	C	[Source:MGI	Symbol,Acc:MGI:102519]	REACTOME_IMMUNE_SYSTEM	REACTOME_INNATE_IMMUNE_SYSTEM	REACTOME_NEUTROPHIL_DEGRANULATION	REACTOME_REGULATION_OF_INSULIN_LIKE_GROWTH_FACTOR_IGF_TRANSPORT_AND_UPTAKE_BY_INSULIN_LIKE_GROWTH_FACTOR_BINDING_PROTEINS_IGFBPS	REACTOME_METABOLISM_OF_PROTEINS
27060	Tcirg1	T	cell,	immune	regulator	1	ATPase,	H+	transporting,	lysosomal	V0	protein	A3	[Source:MGI	Symbol,Acc:MGI:1350931]	REACTOME_IMMUNE_SYSTEM	REACTOME_INNATE_IMMUNE_SYSTEM	REACTOME_NEUTROPHIL_DEGRANULATION	REACTOME_TRANSPORT_OF_SMALL_MOLECULES
17159	Man2b1	mannosidase	2	alpha	B1	[Source:MGI	Symbol,Acc:MGI:107286]	REACTOME_IMMUNE_SYSTEM	REACTOME_INNATE_IMMUNE_SYSTEM	REACTOME_NEUTROPHIL_DEGRANULATION	REACTOME_METABOLISM
70719	Arhgap45	Rho	GTPase	activating	protein	45	[Source:MGI	Symbol,Acc:MGI:1917969]	REACTOME_IMMUNE_SYSTEM	REACTOME_INNATE_IMMUNE_SYSTEM	REACTOME_NEUTROPHIL_DEGRANULATION
105855	Nckap1l	NCK	associated	protein	1	like	[Source:MGI	Symbol,Acc:MGI:1926063]	REACTOME_IMMUNE_SYSTEM	REACTOME_INNATE_IMMUNE_SYSTEM	REACTOME_NEUTROPHIL_DEGRANULATION
17105	Lyz2	lysozyme	2	[Source:MGI	Symbol,Acc:MGI:96897]	REACTOME_IMMUNE_SYSTEM	REACTOME_INNATE_IMMUNE_SYSTEM	REACTOME_NEUTROPHIL_DEGRANULATION
12514	Cd68	CD68	antigen	[Source:MGI	Symbol,Acc:MGI:88342]	REACTOME_IMMUNE_SYSTEM	REACTOME_INNATE_IMMUNE_SYSTEM	REACTOME_NEUTROPHIL_DEGRANULATION
14824	Grn	granulin	[Source:MGI	Symbol,Acc:MGI:95832]	REACTOME_IMMUNE_SYSTEM	REACTOME_INNATE_IMMUNE_SYSTEM	REACTOME_NEUTROPHIL_DEGRANULATION
18733	Pirb	paired	Ig-like	receptor	B	[Source:MGI	Symbol,Acc:MGI:894311]	REACTOME_IMMUNE_SYSTEM	REACTOME_INNATE_IMMUNE_SYSTEM	REACTOME_NEUTROPHIL_DEGRANULATION
19141	Lgmn	legumain	[Source:MGI	Symbol,Acc:MGI:1330838]	REACTOME_IMMUNE_SYSTEM	REACTOME_INNATE_IMMUNE_SYSTEM	REACTOME_MHC_CLASS_II_ANTIGEN_PRESENTATION	REACTOME_TRAFFICKING_AND_PROCESSING_OF_ENDOSOMAL_TLR	REACTOME_ADAPTIVE_IMMUNE_SYSTEM	REACTOME_TOLL_LIKE_RECEPTOR_CASCADES
11820	App	amyloid	beta	precursor	protein	[Source:MGI	Symbol,Acc:MGI:88059]	REACTOME_IMMUNE_SYSTEM	REACTOME_INNATE_IMMUNE_SYSTEM	REACTOME_VESICLE_MEDIATED_TRANSPORT	REACTOME_RESPONSE_TO_ELEVATED_PLATELET_CYTOSOLIC_CA2	REACTOME_HEMOSTASIS	REACTOME_PLATELET_ACTIVATION_SIGNALING_AND_AGGREGATION	REACTOME_REGULATION_OF_INSULIN_LIKE_GROWTH_FACTOR_IGF_TRANSPORT_AND_UPTAKE_BY_INSULIN_LIKE_GROWTH_FACTOR_BINDING_PROTEINS_IGFBPS	REACTOME_TOLL_LIKE_RECEPTOR_CASCADES	REACTOME_METABOLISM_OF_PROTEINS
12268	C4b	complement	C4B	(Chido	blood	group)	[Source:MGI	Symbol,Acc:MGI:88228]	REACTOME_IMMUNE_SYSTEM	REACTOME_INNATE_IMMUNE_SYSTEM	REACTOME_COMPLEMENT_CASCADE	REACTOME_INITIAL_TRIGGERING_OF_COMPLEMENT	REACTOME_REGULATION_OF_INSULIN_LIKE_GROWTH_FACTOR_IGF_TRANSPORT_AND_UPTAKE_BY_INSULIN_LIKE_GROWTH_FACTOR_BINDING_PROTEINS_IGFBPS	REACTOME_ACTIVATION_OF_C3_AND_C5	REACTOME_METABOLISM_OF_PROTEINS
12259	C1qa	complement	component	1	q	subcomponent,	alpha	polypeptide	[Source:MGI	Symbol,Acc:MGI:88223]	REACTOME_IMMUNE_SYSTEM	REACTOME_INNATE_IMMUNE_SYSTEM	REACTOME_COMPLEMENT_CASCADE	REACTOME_INITIAL_TRIGGERING_OF_COMPLEMENT
12260	C1qb	complement	component	1	q	subcomponent,	beta	polypeptide	[Source:MGI	Symbol,Acc:MGI:88224]	REACTOME_IMMUNE_SYSTEM	REACTOME_INNATE_IMMUNE_SYSTEM	REACTOME_COMPLEMENT_CASCADE	REACTOME_INITIAL_TRIGGERING_OF_COMPLEMENT
12262	C1qc	complement	component	1	q	subcomponent,	C	chain	[Source:MGI	Symbol,Acc:MGI:88225]	REACTOME_IMMUNE_SYSTEM	REACTOME_INNATE_IMMUNE_SYSTEM	REACTOME_COMPLEMENT_CASCADE	REACTOME_INITIAL_TRIGGERING_OF_COMPLEMENT
12628	Cfh	complement	component	factor	h	[Source:MGI	Symbol,Acc:MGI:88385]	REACTOME_IMMUNE_SYSTEM	REACTOME_INNATE_IMMUNE_SYSTEM	REACTOME_COMPLEMENT_CASCADE
54445	Unc93b1	unc-93	homolog	B1,	TLR	signaling	regulator	[Source:MGI	Symbol,Acc:MGI:1859307]	REACTOME_IMMUNE_SYSTEM	REACTOME_INNATE_IMMUNE_SYSTEM	REACTOME_TRAFFICKING_AND_PROCESSING_OF_ENDOSOMAL_TLR	REACTOME_TOLL_LIKE_RECEPTOR_CASCADES
18019	Nfatc2	nuclear	factor	of	activated	T	cells,	cytoplasmic,	calcineurin	dependent	2	[Source:MGI	Symbol,Acc:MGI:102463]	REACTOME_IMMUNE_SYSTEM	REACTOME_INNATE_IMMUNE_SYSTEM	REACTOME_ADAPTIVE_IMMUNE_SYSTEM
104759	Pld4	phospholipase	D	family	member	4	[Source:MGI	Symbol,Acc:MGI:2144765]	REACTOME_IMMUNE_SYSTEM	REACTOME_INNATE_IMMUNE_SYSTEM	REACTOME_METABOLISM
65972	Ifi30	interferon	gamma	inducible	protein	30	[Source:MGI	Symbol,Acc:MGI:2137648]	REACTOME_IMMUNE_SYSTEM	REACTOME_MHC_CLASS_II_ANTIGEN_PRESENTATION	REACTOME_ADAPTIVE_IMMUNE_SYSTEM
20612	Siglec1	sialic	acid	binding	Ig-like	lectin	1	sialoadhesin	[Source:MGI	Symbol,Acc:MGI:99668]	REACTOME_IMMUNE_SYSTEM	REACTOME_ADAPTIVE_IMMUNE_SYSTEM
17533	Mrc1	mannose	receptor,	C	type	1	[Source:MGI	Symbol,Acc:MGI:97142]	REACTOME_IMMUNE_SYSTEM	REACTOME_ADAPTIVE_IMMUNE_SYSTEM
60504	Il21r	interleukin	21	receptor	[Source:MGI	Symbol,Acc:MGI:1890475]	REACTOME_IMMUNE_SYSTEM
16880	Lifr	LIF	receptor	alpha	[Source:MGI	Symbol,Acc:MGI:96788]	REACTOME_IMMUNE_SYSTEM
12978	Csf1r	colony	stimulating	factor	1	receptor	[Source:MGI	Symbol,Acc:MGI:1339758]	REACTOME_IMMUNE_SYSTEM
14229	Fkbp5	FK506	binding	protein	5	[Source:MGI	Symbol,Acc:MGI:104670]	REACTOME_IMMUNE_SYSTEM
22041	Trf	transferrin	[Source:MGI	Symbol,Acc:MGI:98821]	REACTOME_VESICLE_MEDIATED_TRANSPORT	REACTOME_RESPONSE_TO_ELEVATED_PLATELET_CYTOSOLIC_CA2	REACTOME_HEMOSTASIS	REACTOME_PLATELET_ACTIVATION_SIGNALING_AND_AGGREGATION	REACTOME_REGULATION_OF_INSULIN_LIKE_GROWTH_FACTOR_IGF_TRANSPORT_AND_UPTAKE_BY_INSULIN_LIKE_GROWTH_FACTOR_BINDING_PROTEINS_IGFBPS	REACTOME_CLATHRIN_MEDIATED_ENDOCYTOSIS	REACTOME_CARGO_RECOGNITION_FOR_CLATHRIN_MEDIATED_ENDOCYTOSIS	REACTOME_TRANSPORT_OF_SMALL_MOLECULES	REACTOME_METABOLISM_OF_PROTEINS
216869	Arrb2	arrestin,	beta	2	[Source:MGI	Symbol,Acc:MGI:99474]	REACTOME_VESICLE_MEDIATED_TRANSPORT	REACTOME_HEMOSTASIS	REACTOME_PLATELET_ACTIVATION_SIGNALING_AND_AGGREGATION	REACTOME_CLATHRIN_MEDIATED_ENDOCYTOSIS	REACTOME_CARGO_RECOGNITION_FOR_CLATHRIN_MEDIATED_ENDOCYTOSIS	REACTOME_METABOLISM_OF_PROTEINS
11816	Apoe	apolipoprotein	E	[Source:MGI	Symbol,Acc:MGI:88057]	REACTOME_VESICLE_MEDIATED_TRANSPORT	REACTOME_REGULATION_OF_INSULIN_LIKE_GROWTH_FACTOR_IGF_TRANSPORT_AND_UPTAKE_BY_INSULIN_LIKE_GROWTH_FACTOR_BINDING_PROTEINS_IGFBPS	REACTOME_TRANSPORT_OF_SMALL_MOLECULES	REACTOME_METABOLISM	REACTOME_METABOLISM_OF_PROTEINS
16443	Itsn1	intersectin	1	(SH3	domain	protein	1A)	[Source:MGI	Symbol,Acc:MGI:1338069]	REACTOME_VESICLE_MEDIATED_TRANSPORT	REACTOME_CLATHRIN_MEDIATED_ENDOCYTOSIS	REACTOME_CARGO_RECOGNITION_FOR_CLATHRIN_MEDIATED_ENDOCYTOSIS
13132	Dab2	disabled	2	mitogen-responsive	phosphoprotein	[Source:MGI	Symbol,Acc:MGI:109175]	REACTOME_VESICLE_MEDIATED_TRANSPORT	REACTOME_CLATHRIN_MEDIATED_ENDOCYTOSIS	REACTOME_CARGO_RECOGNITION_FOR_CLATHRIN_MEDIATED_ENDOCYTOSIS
14269	Fnbp1	formin	binding	protein	1	[Source:MGI	Symbol,Acc:MGI:109606]	REACTOME_VESICLE_MEDIATED_TRANSPORT	REACTOME_CLATHRIN_MEDIATED_ENDOCYTOSIS
16971	Lrp1	low	density	lipoprotein	receptor-related	protein	1	[Source:MGI	Symbol,Acc:MGI:96828]	REACTOME_VESICLE_MEDIATED_TRANSPORT	REACTOME_METABOLISM
192187	Stab1	stabilin	1	[Source:MGI	Symbol,Acc:MGI:2178742]	REACTOME_VESICLE_MEDIATED_TRANSPORT
72318	Cyth4	cytohesin	4	[Source:MGI	Symbol,Acc:MGI:2441702]	REACTOME_VESICLE_MEDIATED_TRANSPORT
74760	Rab3il1	RAB3A	interacting	protein	(rabin3)-like	1	[Source:MGI	Symbol,Acc:MGI:1922010]	REACTOME_VESICLE_MEDIATED_TRANSPORT
14456	Gas6	growth	arrest	specific	6	[Source:MGI	Symbol,Acc:MGI:95660]	REACTOME_RESPONSE_TO_ELEVATED_PLATELET_CYTOSOLIC_CA2	REACTOME_HEMOSTASIS	REACTOME_PLATELET_ACTIVATION_SIGNALING_AND_AGGREGATION	REACTOME_REGULATION_OF_INSULIN_LIKE_GROWTH_FACTOR_IGF_TRANSPORT_AND_UPTAKE_BY_INSULIN_LIKE_GROWTH_FACTOR_BINDING_PROTEINS_IGFBPS	REACTOME_METABOLISM_OF_PROTEINS
74145	F13a1	coagulation	factor	XIII,	A1	subunit	[Source:MGI	Symbol,Acc:MGI:1921395]	REACTOME_RESPONSE_TO_ELEVATED_PLATELET_CYTOSOLIC_CA2	REACTOME_HEMOSTASIS	REACTOME_PLATELET_ACTIVATION_SIGNALING_AND_AGGREGATION
108101	Fermt3	fermitin	family	member	3	[Source:MGI	Symbol,Acc:MGI:2147790]	REACTOME_RESPONSE_TO_ELEVATED_PLATELET_CYTOSOLIC_CA2	REACTOME_HEMOSTASIS	REACTOME_PLATELET_ACTIVATION_SIGNALING_AND_AGGREGATION
19039	Lgals3bp	lectin,	galactoside-binding,	soluble,	3	binding	protein	[Source:MGI	Symbol,Acc:MGI:99554]	REACTOME_RESPONSE_TO_ELEVATED_PLATELET_CYTOSOLIC_CA2	REACTOME_HEMOSTASIS	REACTOME_PLATELET_ACTIVATION_SIGNALING_AND_AGGREGATION
20363	Selenop	selenoprotein	P	[Source:MGI	Symbol,Acc:MGI:894288]	REACTOME_RESPONSE_TO_ELEVATED_PLATELET_CYTOSOLIC_CA2	REACTOME_HEMOSTASIS	REACTOME_PLATELET_ACTIVATION_SIGNALING_AND_AGGREGATION
20970	Sdc3	syndecan	3	[Source:MGI	Symbol,Acc:MGI:1349163]	REACTOME_HEMOSTASIS	REACTOME_METABOLISM
17289	Mertk	MER	proto-oncogene	tyrosine	kinase	[Source:MGI	Symbol,Acc:MGI:96965]	REACTOME_HEMOSTASIS
18438	P2rx4	purinergic	receptor	P2X,	ligand-gated	ion	channel	4	[Source:MGI	Symbol,Acc:MGI:1338859]	REACTOME_HEMOSTASIS
27416	Abcc5	ATP-binding	cassette,	sub-family	C	member	5	[Source:MGI	Symbol,Acc:MGI:1351644]	REACTOME_TRANSPORT_OF_SMALL_MOLECULES	REACTOME_METABOLISM
18830	Pltp	phospholipid	transfer	protein	[Source:MGI	Symbol,Acc:MGI:103151]	REACTOME_TRANSPORT_OF_SMALL_MOLECULES
63873	Trpv4	transient	receptor	potential	cation	channel,	subfamily	V,	member	4	[Source:MGI	Symbol,Acc:MGI:1926945]	REACTOME_TRANSPORT_OF_SMALL_MOLECULES
74772	Atp13a2	ATPase	type	13A2	[Source:MGI	Symbol,Acc:MGI:1922022]	REACTOME_TRANSPORT_OF_SMALL_MOLECULES
215335	Slc36a1	solute	carrier	family	36	(proton/amino	acid	symporter),	member	1	[Source:MGI	Symbol,Acc:MGI:2445299]	REACTOME_TRANSPORT_OF_SMALL_MOLECULES
114332	Lyve1	lymphatic	vessel	endothelial	hyaluronan	receptor	1	[Source:MGI	Symbol,Acc:MGI:2136348]	REACTOME_METABOLISM
66054	Cndp2	CNDP	dipeptidase	2	[Source:MGI	Symbol,Acc:MGI:1913304]	REACTOME_METABOLISM
223753	Cerk	ceramide	kinase	[Source:MGI	Symbol,Acc:MGI:2386052]	REACTOME_METABOLISM
21391	Tbxas1	thromboxane	A	synthase	1	platelet	[Source:MGI	Symbol,Acc:MGI:98497]	REACTOME_METABOLISM
17001	Ltc4s	leukotriene	C4	synthase	[Source:MGI	Symbol,Acc:MGI:107498]	REACTOME_METABOLISM
13849	Ephx1	epoxide	hydrolase	1	microsomal	[Source:MGI	Symbol,Acc:MGI:95405]	REACTOME_METABOLISM
22228	Ucp2	uncoupling	protein	2	(mitochondrial,	proton	carrier)	[Source:MGI	Symbol,Acc:MGI:109354]	REACTOME_METABOLISM
17155	Man1a	mannosidase	1	alpha	[Source:MGI	Symbol,Acc:MGI:104677]	REACTOME_METABOLISM_OF_PROTEINS
20336	Exoc4	exocyst	complex	component	4	[Source:MGI	Symbol,Acc:MGI:1096376]	REACTOME_METABOLISM_OF_PROTEINS
20308	Ccl9	C-C	motif	chemokine	ligand	9	[Source:MGI	Symbol,Acc:MGI:104533]
236920	Stard8	StAR	related	lipid	transfer	domain	containing	8	[Source:MGI	Symbol,Acc:MGI:2448556]
14026	Evl	Ena-vasodilator	stimulated	phosphoprotein	[Source:MGI	Symbol,Acc:MGI:1194884]
12575	Cdkn1a	cyclin	dependent	kinase	inhibitor	1A	[Source:MGI	Symbol,Acc:MGI:104556]
12028	Bax	BCL2-associated	X	protein	[Source:MGI	Symbol,Acc:MGI:99702]
20293	Ccl12	C-C	motif	chemokine	ligand	12	[Source:MGI	Symbol,Acc:MGI:108224]
26362	Axl	AXL	receptor	tyrosine	kinase	[Source:MGI	Symbol,Acc:MGI:1347244]
52163	Camk1	calcium/calmodulin-dependent	protein	kinase	I	[Source:MGI	Symbol,Acc:MGI:1098535]
16909	Lmo2	LIM	domain	only	2	[Source:MGI	Symbol,Acc:MGI:102811]
11810	Apobec1	apolipoprotein	B	mRNA	editing	enzyme,	catalytic	polypeptide	1	[Source:MGI	Symbol,Acc:MGI:103298]
101240	Wdr91	WD	repeat	domain	91	[Source:MGI	Symbol,Acc:MGI:2141558]
109225	Ms4a7	membrane-spanning	4-domains,	subfamily	A,	member	7	[Source:MGI	Symbol,Acc:MGI:1918846]
14132	Fcgrt	Fc	fragment	of	IgG	receptor	and	transporter	[Source:MGI	Symbol,Acc:MGI:103017]
16432	Itm2b	integral	membrane	protein	2B	[Source:MGI	Symbol,Acc:MGI:1309517]
16658	Mafb	MAF	bZIP	transcription	factor	B	[Source:MGI	Symbol,Acc:MGI:104555]
16792	Laptm5	lysosomal-associated	protein	transmembrane	5	[Source:MGI	Symbol,Acc:MGI:108046]
17132	Maf	MAF	bZIP	transcription	factor	[Source:MGI	Symbol,Acc:MGI:96909]
17312	Clec10a	C-type	lectin	domain	family	10	member	A	[Source:MGI	Symbol,Acc:MGI:96975]
211228	Lrrc25	leucine	rich	repeat	containing	25	[Source:MGI	Symbol,Acc:MGI:2445284]
211401	Mtss1	MTSS	I-BAR	domain	containing	1	[Source:MGI	Symbol,Acc:MGI:2384818]
216991	Adap2	ArfGAP	with	dual	PH	domains	2	[Source:MGI	Symbol,Acc:MGI:2663075]
223754	Tbc1d22a	TBC1	domain	family,	member	22a	[Source:MGI	Symbol,Acc:MGI:1289265]
232288	Frmd4b	FERM	domain	containing	4B	[Source:MGI	Symbol,Acc:MGI:2141794]
232807	Ppp1r12c	protein	phosphatase	1	regulatory	subunit	12C	[Source:MGI	Symbol,Acc:MGI:1924258]
27052	Aoah	acyloxyacyl	hydrolase	[Source:MGI	Symbol,Acc:MGI:1350928]
27981	Rsrp1	arginine/serine	rich	protein	1	[Source:MGI	Symbol,Acc:MGI:106498]
320534	Tmem104	transmembrane	protein	104	[Source:MGI	Symbol,Acc:MGI:2444222]
625098	Slc38a6	solute	carrier	family	38	member	6	[Source:MGI	Symbol,Acc:MGI:3648156]
666907	Ms4a4a	membrane-spanning	4-domains,	subfamily	A,	member	4A	[Source:MGI	Symbol,Acc:MGI:3643932]
68774	Ms4a6d	membrane-spanning	4-domains,	subfamily	A,	member	6D	[Source:MGI	Symbol,Acc:MGI:1916024]
73656	Ms4a6c	membrane-spanning	4-domains,	subfamily	A,	member	6C	[Source:MGI	Symbol,Acc:MGI:2385644]
78885	Coro7	coronin	7	[Source:MGI	Symbol,Acc:MGI:1926135]
98496	Pid1	phosphotyrosine	interaction	domain	containing	1	[Source:MGI	Symbol,Acc:MGI:2138391]

## Sheet: Supp Table_6 ORA_Mac_down
Overlap	Results
Collection(s):	CP:REACTOME
#	overlaps	shown:	19
#	genesets	in	collections:	1309
#	genes	in	comparison	(n):	100
#	genes	in	universe	(N):	46357
Gene	Set	Name	#	Genes	in	Gene	Set	(K)	Description	#	Genes	in	Overlap	(k)	k/K	p-value	FDR	q-value
REACTOME_NEUTROPHIL_DEGRANULATION	534	Neutrophil	degranulation	11	0.0206	2.41e-08	1.73e-05
REACTOME_IMMUNE_SYSTEM	1761	Immune	System	18	0.0102	3.95e-08	1.73e-05
REACTOME_INNATE_IMMUNE_SYSTEM	1012	Innate	Immune	System	14	0.0138	3.96e-08	1.73e-05
REACTOME_CHEMOKINE_RECEPTORS_BIND_CHEMOKINES	54	Chemokine	receptors	bind	chemokines	5	0.0926	1.23e-07	4.02e-05		4.02e-05	14.6024
REACTOME_INTERLEUKIN_1_FAMILY_SIGNALING	110	Interleukin-1	family	signaling	5	0.0455	4.32e-06	0.00113			0.00113	9.78946
REACTOME_CELLULAR_SENESCENCE	152	Cellular	Senescence	5	0.0329	2.08e-05	0.00453
REACTOME_SIGNALING_BY_INTERLEUKINS	277	Signaling	by	Interleukins	6	0.0217	3.21e-05	0.00601			0.00601	7.37842
REACTOME_INTERLEUKIN_1_SIGNALING	91	Interleukin-1	signaling	4	0.044	4.72e-05	0.00692				0.00692	7.17501
REACTOME_HEMOSTASIS	597	Hemostasis	8	0.0134	4.76e-05	0.00692
REACTOME_PEPTIDE_LIGAND_BINDING_RECEPTORS	192	Peptide	ligand-binding	receptors	5	0.026	6.33e-05	0.00829			0.00829	6.91441
REACTOME_CLASS_A_1_RHODOPSIN_LIKE_RECEPTORS	320	Class	A/1	(Rhodopsin-like	receptors)	6	0.0187	7.14e-05	0.0085
REACTOME_RESPONSE_TO_ELEVATED_PLATELET_CYTOSOLIC_CA2	129	Response	to	elevated	platelet	cytosolic	Ca2+	4	0.031	0.000183	0.0199
REACTOME_CELLULAR_RESPONSES_TO_STIMULI	572	Cellular	responses	to	stimuli	7	0.0122	0.00025	0.0252
REACTOME_GPCR_LIGAND_BINDING	409	GPCR	ligand	binding	6	0.0147	0.00027	0.0252
REACTOME_OTHER_SEMAPHORIN_INTERACTIONS	14	Other	semaphorin	interactions	2	0.1429	0.000412	0.0324
REACTOME_SIGNAL_REGULATORY_PROTEIN_FAMILY_INTERACTIONS	14	Signal	regulatory	protein	family	interactions	2	0.1429	0.000412	0.0324
REACTOME_SIGNALING_BY_GPCR	624	Signaling	by	GPCR	7	0.0112	0.000421	0.0324
REACTOME_CYTOKINE_SIGNALING_IN_IMMUNE_SYSTEM	467	Cytokine	Signaling	in	Immune	system	6	0.0128	0.000543	0.0395	0.0395	4.662
REACTOME_ONCOGENE_INDUCED_SENESCENCE	17	Oncogene	Induced	Senescence	2	0.1176	0.000613	0.0423
Gene/Gene	Set	Overlap	Matrix
Entrez	Gene	Id	Gene	Symbol	Gene	Description	REACTOME_NEUTROPHIL_DEGRANULATION	REACTOME_IMMUNE_SYSTEM	REACTOME_INNATE_IMMUNE_SYSTEM	REACTOME_CHEMOKINE_RECEPTORS_BIND_CHEMOKINES	REACTOME_INTERLEUKIN_1_FAMILY_SIGNALING	REACTOME_CELLULAR_SENESCENCE	REACTOME_SIGNALING_BY_INTERLEUKINS	REACTOME_INTERLEUKIN_1_SIGNALING	REACTOME_HEMOSTASIS	REACTOME_PEPTIDE_LIGAND_BINDING_RECEPTORS	REACTOME_CLASS_A_1_RHODOPSIN_LIKE_RECEPTORS	REACTOME_RESPONSE_TO_ELEVATED_PLATELET_CYTOSOLIC_CA2	REACTOME_CELLULAR_RESPONSES_TO_STIMULI	REACTOME_GPCR_LIGAND_BINDING	REACTOME_OTHER_SEMAPHORIN_INTERACTIONS	REACTOME_SIGNAL_REGULATORY_PROTEIN_FAMILY_INTERACTIONS	REACTOME_SIGNALING_BY_GPCR	REACTOME_CYTOKINE_SIGNALING_IN_IMMUNE_SYSTEM	REACTOME_ONCOGENE_INDUCED_SENESCENCE
12765	Cxcr2	C-X-C	motif	chemokine	receptor	2	[Source:MGI	Symbol;Acc:MGI:105303]	REACTOME_NEUTROPHIL_DEGRANULATION	REACTOME_IMMUNE_SYSTEM	REACTOME_INNATE_IMMUNE_SYSTEM	REACTOME_CHEMOKINE_RECEPTORS_BIND_CHEMOKINES	REACTOME_PEPTIDE_LIGAND_BINDING_RECEPTORS	REACTOME_CLASS_A_1_RHODOPSIN_LIKE_RECEPTORS	REACTOME_GPCR_LIGAND_BINDING	REACTOME_SIGNALING_BY_GPCR
12505	Cd44	CD44	antigen	[Source:MGI	Symbol;Acc:MGI:88338]	REACTOME_NEUTROPHIL_DEGRANULATION	REACTOME_IMMUNE_SYSTEM	REACTOME_INNATE_IMMUNE_SYSTEM	REACTOME_HEMOSTASIS
22177	Tyrobp	TYRO	protein	tyrosine	kinase	binding	protein	[Source:MGI	Symbol;Acc:MGI:1277211]	REACTOME_NEUTROPHIL_DEGRANULATION	REACTOME_IMMUNE_SYSTEM	REACTOME_INNATE_IMMUNE_SYSTEM	REACTOME_OTHER_SEMAPHORIN_INTERACTIONS	REACTOME_SIGNAL_REGULATORY_PROTEIN_FAMILY_INTERACTIONS
20201	S100a8	S100	calcium	binding	protein	A8	(calgranulin	A)	[Source:MGI	Symbol;Acc:MGI:88244]	REACTOME_NEUTROPHIL_DEGRANULATION	REACTOME_IMMUNE_SYSTEM	REACTOME_INNATE_IMMUNE_SYSTEM
20202	S100a9	S100	calcium	binding	protein	A9	(calgranulin	B)	[Source:MGI	Symbol;Acc:MGI:1338947]	REACTOME_NEUTROPHIL_DEGRANULATION	REACTOME_IMMUNE_SYSTEM	REACTOME_INNATE_IMMUNE_SYSTEM
227753	Gsn	gelsolin	[Source:MGI	Symbol;Acc:MGI:95851]	REACTOME_NEUTROPHIL_DEGRANULATION	REACTOME_IMMUNE_SYSTEM	REACTOME_INNATE_IMMUNE_SYSTEM
17474	Clec4d	C-type	lectin	domain	family	4	member	d	[Source:MGI	Symbol;Acc:MGI:1298389]	REACTOME_NEUTROPHIL_DEGRANULATION	REACTOME_IMMUNE_SYSTEM	REACTOME_INNATE_IMMUNE_SYSTEM
14319	Fth1	ferritin	heavy	polypeptide	1	[Source:MGI	Symbol;Acc:MGI:95588]	REACTOME_NEUTROPHIL_DEGRANULATION	REACTOME_IMMUNE_SYSTEM	REACTOME_INNATE_IMMUNE_SYSTEM
13014	Cstb	cystatin	B	[Source:MGI	Symbol;Acc:MGI:109514]	REACTOME_NEUTROPHIL_DEGRANULATION	REACTOME_IMMUNE_SYSTEM	REACTOME_INNATE_IMMUNE_SYSTEM
20195	S100a11	S100	calcium	binding	protein	A11	[Source:MGI	Symbol;Acc:MGI:1338798]	REACTOME_NEUTROPHIL_DEGRANULATION	REACTOME_IMMUNE_SYSTEM	REACTOME_INNATE_IMMUNE_SYSTEM
20568	Slpi	secretory	leukocyte	peptidase	inhibitor	[Source:MGI	Symbol;Acc:MGI:109297]	REACTOME_NEUTROPHIL_DEGRANULATION	REACTOME_IMMUNE_SYSTEM	REACTOME_INNATE_IMMUNE_SYSTEM
16176	Il1b	interleukin	1	beta	[Source:MGI	Symbol;Acc:MGI:96543]	REACTOME_IMMUNE_SYSTEM	REACTOME_INNATE_IMMUNE_SYSTEM	REACTOME_INTERLEUKIN_1_FAMILY_SIGNALING	REACTOME_SIGNALING_BY_INTERLEUKINS	REACTOME_INTERLEUKIN_1_SIGNALING	REACTOME_CYTOKINE_SIGNALING_IN_IMMUNE_SYSTEM
108960	Irak2	interleukin-1	receptor-associated	kinase	2	[Source:MGI	Symbol;Acc:MGI:2429603]	REACTOME_IMMUNE_SYSTEM	REACTOME_INNATE_IMMUNE_SYSTEM	REACTOME_INTERLEUKIN_1_FAMILY_SIGNALING	REACTOME_SIGNALING_BY_INTERLEUKINS	REACTOME_INTERLEUKIN_1_SIGNALING	REACTOME_CYTOKINE_SIGNALING_IN_IMMUNE_SYSTEM
216799	Nlrp3	NLR	family,	pyrin	domain	containing	3	[Source:MGI	Symbol;Acc:MGI:2653833]	REACTOME_IMMUNE_SYSTEM	REACTOME_INNATE_IMMUNE_SYSTEM
16178	Il1r2	interleukin	1	receptor,	type	II	[Source:MGI	Symbol;Acc:MGI:96546]	REACTOME_IMMUNE_SYSTEM	REACTOME_INTERLEUKIN_1_FAMILY_SIGNALING	REACTOME_SIGNALING_BY_INTERLEUKINS	REACTOME_INTERLEUKIN_1_SIGNALING	REACTOME_CYTOKINE_SIGNALING_IN_IMMUNE_SYSTEM
16181	Il1rn	interleukin	1	receptor	antagonist	[Source:MGI	Symbol;Acc:MGI:96547]	REACTOME_IMMUNE_SYSTEM	REACTOME_INTERLEUKIN_1_FAMILY_SIGNALING	REACTOME_SIGNALING_BY_INTERLEUKINS	REACTOME_INTERLEUKIN_1_SIGNALING	REACTOME_CYTOKINE_SIGNALING_IN_IMMUNE_SYSTEM
215257	Il36g	interleukin	36G	[Source:MGI	Symbol;Acc:MGI:2449929]	REACTOME_IMMUNE_SYSTEM	REACTOME_INTERLEUKIN_1_FAMILY_SIGNALING	REACTOME_SIGNALING_BY_INTERLEUKINS	REACTOME_CYTOKINE_SIGNALING_IN_IMMUNE_SYSTEM
12977	Csf1	colony	stimulating	factor	1	(macrophage)	[Source:MGI	Symbol;Acc:MGI:1339753]	REACTOME_IMMUNE_SYSTEM	REACTOME_SIGNALING_BY_INTERLEUKINS	REACTOME_CYTOKINE_SIGNALING_IN_IMMUNE_SYSTEM
20303	Ccl4	C-C	motif	chemokine	ligand	4	[Source:MGI	Symbol;Acc:MGI:98261]	REACTOME_CHEMOKINE_RECEPTORS_BIND_CHEMOKINES	REACTOME_PEPTIDE_LIGAND_BINDING_RECEPTORS	REACTOME_CLASS_A_1_RHODOPSIN_LIKE_RECEPTORS	REACTOME_GPCR_LIGAND_BINDING	REACTOME_SIGNALING_BY_GPCR
20310	Cxcl2	C-X-C	motif	chemokine	ligand	2	[Source:MGI	Symbol;Acc:MGI:1340094]	REACTOME_CHEMOKINE_RECEPTORS_BIND_CHEMOKINES	REACTOME_PEPTIDE_LIGAND_BINDING_RECEPTORS	REACTOME_CLASS_A_1_RHODOPSIN_LIKE_RECEPTORS	REACTOME_GPCR_LIGAND_BINDING	REACTOME_SIGNALING_BY_GPCR
20302	Ccl3	C-C	motif	chemokine	ligand	3	[Source:MGI	Symbol;Acc:MGI:98260]	REACTOME_CHEMOKINE_RECEPTORS_BIND_CHEMOKINES	REACTOME_PEPTIDE_LIGAND_BINDING_RECEPTORS	REACTOME_CLASS_A_1_RHODOPSIN_LIKE_RECEPTORS	REACTOME_GPCR_LIGAND_BINDING	REACTOME_SIGNALING_BY_GPCR
54199	Ccrl2	C-C	motif	chemokine	receptor-like	2	[Source:MGI	Symbol;Acc:MGI:1920904]	REACTOME_CHEMOKINE_RECEPTORS_BIND_CHEMOKINES	REACTOME_PEPTIDE_LIGAND_BINDING_RECEPTORS	REACTOME_CLASS_A_1_RHODOPSIN_LIKE_RECEPTORS	REACTOME_GPCR_LIGAND_BINDING	REACTOME_SIGNALING_BY_GPCR
15901	Id1	inhibitor	of	DNA	binding	1	HLH	protein	[Source:MGI	Symbol;Acc:MGI:96396]	REACTOME_CELLULAR_SENESCENCE	REACTOME_CELLULAR_RESPONSES_TO_STIMULI	REACTOME_ONCOGENE_INDUCED_SENESCENCE
23872	Ets2	E26	avian	leukemia	oncogene	2	3'	domain	[Source:MGI	Symbol;Acc:MGI:95456]	REACTOME_CELLULAR_SENESCENCE	REACTOME_CELLULAR_RESPONSES_TO_STIMULI	REACTOME_ONCOGENE_INDUCED_SENESCENCE
16906	Lmnb1	lamin	B1	[Source:MGI	Symbol;Acc:MGI:96795]	REACTOME_CELLULAR_SENESCENCE	REACTOME_CELLULAR_RESPONSES_TO_STIMULI
216850	Kdm6b	KDM1	lysine	(K)-specific	demethylase	6B	[Source:MGI	Symbol;Acc:MGI:2448492]	REACTOME_CELLULAR_SENESCENCE	REACTOME_CELLULAR_RESPONSES_TO_STIMULI
12608	Cebpb	CCAAT/enhancer	binding	protein	beta	[Source:MGI	Symbol;Acc:MGI:88373]	REACTOME_CELLULAR_SENESCENCE	REACTOME_CELLULAR_RESPONSES_TO_STIMULI
21825	Thbs1	thrombospondin	1	[Source:MGI	Symbol;Acc:MGI:98737]	REACTOME_HEMOSTASIS	REACTOME_RESPONSE_TO_ELEVATED_PLATELET_CYTOSOLIC_CA2
22339	Vegfa	vascular	endothelial	growth	factor	A	[Source:MGI	Symbol;Acc:MGI:103178]	REACTOME_HEMOSTASIS	REACTOME_RESPONSE_TO_ELEVATED_PLATELET_CYTOSOLIC_CA2
12527	Cd9	CD9	antigen	[Source:MGI	Symbol;Acc:MGI:88348]	REACTOME_HEMOSTASIS	REACTOME_RESPONSE_TO_ELEVATED_PLATELET_CYTOSOLIC_CA2
19073	Srgn	serglycin	[Source:MGI	Symbol;Acc:MGI:97756]	REACTOME_HEMOSTASIS	REACTOME_RESPONSE_TO_ELEVATED_PLATELET_CYTOSOLIC_CA2
668101	Sirpb1b	signal-regulatory	protein	beta	1B	[Source:MGI	Symbol;Acc:MGI:3779828]	REACTOME_HEMOSTASIS	REACTOME_SIGNAL_REGULATORY_PROTEIN_FAMILY_INTERACTIONS
26570	Slc7a11	solute	carrier	family	7	(cationic	amino	acid	transporter,	y+	system),	member	11	[Source:MGI	Symbol;Acc:MGI:1347355]	REACTOME_HEMOSTASIS
17133	Maff	v-maf	musculoaponeurotic	fibrosarcoma	oncogene	family,	protein	F	(avian)	[Source:MGI	Symbol;Acc:MGI:96910]	REACTOME_HEMOSTASIS
80885	Hcar2	hydroxycarboxylic	acid	receptor	2	[Source:MGI	Symbol;Acc:MGI:1933383]	REACTOME_CLASS_A_1_RHODOPSIN_LIKE_RECEPTORS	REACTOME_GPCR_LIGAND_BINDING	REACTOME_SIGNALING_BY_GPCR
14782	Gsr	glutathione	reductase	[Source:MGI	Symbol;Acc:MGI:95804]	REACTOME_CELLULAR_RESPONSES_TO_STIMULI
112407	Egln3	egl-9	family	hypoxia-inducible	factor	3	[Source:MGI	Symbol;Acc:MGI:1932288]	REACTOME_CELLULAR_RESPONSES_TO_STIMULI
20354	Sema4d	sema	domain,	immunoglobulin	domain	(Ig),	transmembrane	domain	(TM)	and	short	cytoplasmic	domain,	(semaphorin)	4D	[Source:MGI	Symbol;Acc:MGI:109244]	REACTOME_OTHER_SEMAPHORIN_INTERACTIONS
30938	Fgd3	FYVE,	RhoGEF	and	PH	domain	containing	3	[Source:MGI	Symbol;Acc:MGI:1353657]	REACTOME_SIGNALING_BY_GPCR
19252	Dusp1	dual	specificity	phosphatase	1	[Source:MGI	Symbol;Acc:MGI:105120]
240672	Dusp5	dual	specificity	phosphatase	5	[Source:MGI	Symbol;Acc:MGI:2685183]
22323	Vasp	vasodilator-stimulated	phosphoprotein	[Source:MGI	Symbol;Acc:MGI:109268]
22350	Ezr	ezrin	[Source:MGI	Symbol;Acc:MGI:98931]
16669	Krt19	keratin	19	[Source:MGI	Symbol;Acc:MGI:96693]
11847	Arg2	arginase	type	II	[Source:MGI	Symbol;Acc:MGI:1330806]
228608	Smox	spermine	oxidase	[Source:MGI	Symbol;Acc:MGI:2445356]
15186	Hdc	histidine	decarboxylase	[Source:MGI	Symbol;Acc:MGI:96062]
12495	Entpd1	ectonucleoside	triphosphate	diphosphohydrolase	1	[Source:MGI	Symbol;Acc:MGI:102805]
231510	Gpat3	glycerol-3-phosphate	acyltransferase	3	[Source:MGI	Symbol;Acc:MGI:3603816]
19225	Ptgs2	prostaglandin-endoperoxide	synthase	2	[Source:MGI	Symbol;Acc:MGI:97798]
74442	Sgms2	sphingomyelin	synthase	2	[Source:MGI	Symbol;Acc:MGI:1921692]
69573	Hilpda	hypoxia	inducible	lipid	droplet	associated	[Source:MGI	Symbol;Acc:MGI:1916823]
71207	Nudt4	nudix	hydrolase	4	[Source:MGI	Symbol;Acc:MGI:1918457]
70350	Basp1	brain	abundant,	membrane	attached	signal	protein	1	[Source:MGI	Symbol;Acc:MGI:1917600]
17393	Mmp7	matrix	metallopeptidase	7	[Source:MGI	Symbol;Acc:MGI:103189]
15370	Nr4a1	nuclear	receptor	subfamily	4	group	A,	member	1	[Source:MGI	Symbol;Acc:MGI:1352454]
15937	Ier3	immediate	early	response	3	[Source:MGI	Symbol;Acc:MGI:104814]
12227	Btg2	BTG	anti-proliferation	factor	2	[Source:MGI	Symbol;Acc:MGI:108384]
20482	Skil	SKI-like	[Source:MGI	Symbol;Acc:MGI:106203]
19332	Rab20	RAB20,	member	RAS	oncogene	family	[Source:MGI	Symbol;Acc:MGI:102789]
27361	Msrb1	methionine	sulfoxide	reductase	B1	[Source:MGI	Symbol;Acc:MGI:1351642]
330192	Vps37b	vacuolar	protein	sorting	37B	[Source:MGI	Symbol;Acc:MGI:1916724]
108767	Pnrc1	proline-rich	nuclear	receptor	coactivator	1	[Source:MGI	Symbol;Acc:MGI:1917838]
11910	Atf3	activating	transcription	factor	3	[Source:MGI	Symbol;Acc:MGI:109384]
12226	Btg1	BTG	anti-proliferation	factor	1	[Source:MGI	Symbol;Acc:MGI:88215]
12484	Cd24a	CD24a	antigen	[Source:MGI	Symbol;Acc:MGI:88323]
12521	Cd82	CD82	antigen	[Source:MGI	Symbol;Acc:MGI:104651]
12986	Csf3r	colony	stimulating	factor	3	receptor	[Source:MGI	Symbol;Acc:MGI:1339755]
13655	Egr3	early	growth	response	3	[Source:MGI	Symbol;Acc:MGI:1306780]
14373	G0s2	G0/G1	switch	gene	2	[Source:MGI	Symbol;Acc:MGI:1316737]
15982	Ifrd1	interferon-related	developmental	regulator	1	[Source:MGI	Symbol;Acc:MGI:1316717]
16365	Acod1	aconitate	decarboxylase	1	[Source:MGI	Symbol;Acc:MGI:103206]
16477	Junb	jun	B	proto-oncogene	[Source:MGI	Symbol;Acc:MGI:96647]
16796	Lasp1	LIM	and	SH3	protein	1	[Source:MGI	Symbol;Acc:MGI:109656]
17101	Lyst	lysosomal	trafficking	regulator	[Source:MGI	Symbol;Acc:MGI:107448]
17119	Mxd1	MAX	dimerization	protein	1	[Source:MGI	Symbol;Acc:MGI:96908]
17210	Mcl1	myeloid	cell	leukemia	sequence	1	[Source:MGI	Symbol;Acc:MGI:101769]
17357	Marcksl1	MARCKS-like	1	[Source:MGI	Symbol;Acc:MGI:97143]
17872	Ppp1r15a	protein	phosphatase	1	regulatory	subunit	15A	[Source:MGI	Symbol;Acc:MGI:1927072]
17873	Gadd45b	growth	arrest	and	DNA-damage-inducible	45	beta	[Source:MGI	Symbol;Acc:MGI:107776]
20234	Sbp	spermine	binding	protein	[Source:MGI	Symbol;Acc:MGI:106021]
20558	Slfn4	schlafen	4	[Source:MGI	Symbol;Acc:MGI:1329010]
20660	Sorl1	sortilin-related	receptor,	LDLR	class	A	repeats-containing	[Source:MGI	Symbol;Acc:MGI:1202296]
20730	Spink1	serine	peptidase	inhibitor,	Kazal	type	1	[Source:MGI	Symbol;Acc:MGI:106202]
20893	Bhlhe40	basic	helix-loop-helix	family,	member	e40	[Source:MGI	Symbol;Acc:MGI:1097714]
215418	Csrnp1	cysteine-serine-rich	nuclear	protein	1	[Source:MGI	Symbol;Acc:MGI:2387989]
21817	Tgm2	transglutaminase	2	C	polypeptide	[Source:MGI	Symbol;Acc:MGI:98731]
27387	Sh2d3c	SH2	domain	containing	3C	[Source:MGI	Symbol;Acc:MGI:1351631]
338367	Myo1d	myosin	ID	[Source:MGI	Symbol;Acc:MGI:107728]
381269	Mreg	melanoregulin	[Source:MGI	Symbol;Acc:MGI:2151839]
56312	Nupr1	nuclear	protein	transcription	regulator	1	[Source:MGI	Symbol;Acc:MGI:1891834]
57444	Isg20	interferon-stimulated	protein	[Source:MGI	Symbol;Acc:MGI:1928895]
58185	Rsad2	radical	S-adenosyl	methionine	domain	containing	2	[Source:MGI	Symbol;Acc:MGI:1929628]
66166	S100a14	S100	calcium	binding	protein	A14	[Source:MGI	Symbol;Acc:MGI:1913416]
66540	Fam107b	family	with	sequence	similarity	107	member	B	[Source:MGI	Symbol;Acc:MGI:1913790]
67379	Dedd2	death	effector	domain-containing	DNA	binding	protein	2	[Source:MGI	Symbol;Acc:MGI:1914629]
67742	Samsn1	SAM	domain,	SH3	domain	and	nuclear	localization	signals,	1	[Source:MGI	Symbol;Acc:MGI:1914992]
70556	Slc25a33	solute	carrier	family	25	member	33	[Source:MGI	Symbol;Acc:MGI:1917806]
74732	Stx11	syntaxin	11	[Source:MGI	Symbol;Acc:MGI:1921982]
79201	Tnfrsf23	tumor	necrosis	factor	receptor	superfamily,	member	23	[Source:MGI	Symbol;Acc:MGI:1930269]
